# Supplementary material for: The spatiotemporal distribution of human pathogens in ancient Eurasia
Source: Nature. 2025 Jul 9;643(8073):1011–9. doi: 10.1038/s41586-025-09192-8 (PMC12286840; doi:10.1038/s41586-025-09192-8)
Supplement: Supplementary file 4 — Supplementary Tables 1–6. [file 41586_2025_9192_MOESM4_ESM.xlsx]

## Sheet: S1 - Sample info
Table S1. Metadata for all samples included in the study
								Publication					Radiocarbon age (BP)		Calibrated age (BP)
Sample ID	Alternate ID	Site	Country	Region	Group label	Latitude	Longitude	Sample	Site	DOI Sample	DOI Site	Data accession	Average	Standard deviation	Upper	Lower	Average	Dating method	Material	Individual sex	Individual age	Site type	Human genome coverage
DA127	DA127	Aktas, Issyk, Tian Shan	Kazakhstan	CentralAsia	Kazakhstan_Medieval_Hun	42.99	79.37	Damgaard_2018_Nature	Damgaard_2018_Nature	https://doi.org/10.1038/s41586-018-0094-2	https://doi.org/10.1038/s41586-018-0094-2	PRJEB65256	1722	55	1698	1646	1672	direct	Tooth	XY	NA	burial_cemetery	0.522826
DA126	DA126	Almaly	Kazakhstan	CentralAsia	Kazakhstan_Medieval	43.39	77.54	Damgaard_2018_Nature	Damgaard_2018_Nature	https://doi.org/10.1038/s41586-018-0094-2	https://doi.org/10.1038/s41586-018-0094-2	PRJEB65256	1078	37	1049	1030	1039.5	direct	Tooth	XY	NA	burial_cemetery	0.2636
DA89	DA89	Berygavoya, 1991, Pavlodar	Kazakhstan	CentralAsia	Kazakhstan_Medieval_Turk	53.6	75.21	Damgaard_2018_Nature	Damgaard_2018_Nature	https://doi.org/10.1038/s41586-018-0094-2	https://doi.org/10.1038/s41586-018-0094-2	PRJEB65256	1315	45	1291	1238	1264.5	direct	Tooth	XY	NA	burial	0.397698
DA26	DA26	Bestamak 138, Kostanay	Kazakhstan	CentralAsia	Kazakhstan_IronAge_Sarmatian	52.18	64.54	Damgaard_2018_Nature	Damgaard_2018_Nature	https://doi.org/10.1038/s41586-018-0094-2	https://doi.org/10.1038/s41586-018-0094-2	PRJEB65256	NA	NA	NA	NA	2000	context	Tooth	XX	NA	burial_tomb	0.973922
DA224	DA224	Besynshitobe, grave 3	Kazakhstan	CentralAsia	Kazakhstan_Medieval_Turk	42.83	68.33	Damgaard_2018_Nature	Damgaard_2018_Nature	https://doi.org/10.1038/s41586-018-0094-2	https://doi.org/10.1038/s41586-018-0094-2	PRJEB65256	1685	39	1686	1677	1681.5	direct	Bone_petrous	XY	Adult	burial	1.00178
DA228	DA228	Besynshitobe, grave 6	Kazakhstan	CentralAsia	Kazakhstan_Medieval_Turk	42.83	68.33	Damgaard_2018_Nature	Damgaard_2018_Nature	https://doi.org/10.1038/s41586-018-0094-2	https://doi.org/10.1038/s41586-018-0094-2	PRJEB65256	NA	NA	1400	1100	1250	context	Bone_petrous	XY	Adult	burial	2.74938
NEO57	NEO57	Biestamak	Kazakhstan	CentralAsia	Kazakhstan_BronzeAge	52.166	64.533	Allentoft_2024_Nature	Allentoft_2024_Nature	https://doi.org/10.1038/s41586-023-06865-0	https://doi.org/10.1038/s41586-023-06865-0	PRJEB64656	4327	24	4571	4420	4496	direct	Tooth	XX	Maturus	burial_cemetery	0.138955
DA17	DA17	Birlik, Kurgan 12, Bajanaul	Kazakhstan	CentralAsia	Kazakhstan_IronAge_Saka	51.08	75.43	Damgaard_2018_Nature	Damgaard_2018_Nature	https://doi.org/10.1038/s41586-018-0094-2	https://doi.org/10.1038/s41586-018-0094-2	PRJEB65256	2577	30	2750	2723	2736.5	direct	Tooth	XY	Adult	burial_kurgan	0.281723
BOT14	BOT14	Botai	Kazakhstan	CentralAsia	Kazakhstan_Neolithic_Botai	53.17	67.67	Damgaard_2018_Science	Damgaard_2018_Science	https://doi.org/10.1126/science.aar7711	https://doi.org/10.1126/science.aar7711	PRJEB65256	4598	46	5468	5059	5263.5	direct	NA	XY	NA	burial	3.91356
BOT15	BOT15	Botai	Kazakhstan	CentralAsia	Kazakhstan_Neolithic_Botai	53.17	67.67	Damgaard_2018_Science	Damgaard_2018_Science	https://doi.org/10.1126/science.aar7711	https://doi.org/10.1126/science.aar7711	PRJEB65256	4474	37	5293	4976	5134.5	direct	NA	XY	NA	burial	3.15413
BOT2016	BOT2016	Botai	Kazakhstan	CentralAsia	Kazakhstan_Neolithic_Botai	53.17	67.67	Damgaard_2018_Science	Damgaard_2018_Science	https://doi.org/10.1126/science.aar7711	https://doi.org/10.1126/science.aar7711	PRJEB65256	4695	50	5582	5318	5450	direct	Tooth	XX	Maturus	burial	13.8535
DA203	DA203	burial_cemetery Butakty 1, grave 25	Kazakhstan	CentralAsia	Kazakhstan_Medieval_Karakhanid	43.2	76.98	Damgaard_2018_Nature	Damgaard_2018_Nature	https://doi.org/10.1038/s41586-018-0094-2	https://doi.org/10.1038/s41586-018-0094-2	PRJEB65256	NA	NA	1000	700	850	context	Tooth	XY	Adult	burial_cemetery	0.740899
DA202	DA202	burial_cemetery Tengyz, grave 2	Kazakhstan	CentralAsia	Kazakhstan_IronAge_Sarmatian	46.04	53.44	Damgaard_2018_Nature	Damgaard_2018_Nature	https://doi.org/10.1038/s41586-018-0094-2	https://doi.org/10.1038/s41586-018-0094-2	PRJEB65256	2384	71	2683	2640	2661.5	direct	Tooth	XX	NA	burial_cemetery	0.375466
DA201	DA201	burial_cemetery Turgen 2, Kurgan 10, grave 2	Kazakhstan	CentralAsia	Kazakhstan_IronAge_Wusun	43.22	77.85	Damgaard_2018_Nature	Damgaard_2018_Nature	https://doi.org/10.1038/s41586-018-0094-2	https://doi.org/10.1038/s41586-018-0094-2	PRJEB65256	2099	38	2121	2038	2079.5	direct	Tooth	XX	Adult	burial_kurgan	0.305257
DA222	DA222	Butakty 1 settlement	Kazakhstan	CentralAsia	Kazakhstan_Medieval_Karluk	43.2	76.98	Damgaard_2018_Nature	Damgaard_2018_Nature	https://doi.org/10.1038/s41586-018-0094-2	https://doi.org/10.1038/s41586-018-0094-2	PRJEB65256	NA	NA	1200	1000	1100	context	Tooth	XY	NA	loose_settlement	3.55352
DA230	DA230	Butakty 1 settlement	Kazakhstan	CentralAsia	Kazakhstan_Medieval_Karluk	43.2	76.98	Damgaard_2018_Nature	Damgaard_2018_Nature	https://doi.org/10.1038/s41586-018-0094-2	https://doi.org/10.1038/s41586-018-0094-2	PRJEB65256	NA	NA	1200	1000	1100	context	Bone_petrous	XY	NA	loose_settlement	1.32976
DA205	DA205	Butakty 1, grave 32	Kazakhstan	CentralAsia	Kazakhstan_Medieval_Karakhanid	43.2	76.98	Damgaard_2018_Nature	Damgaard_2018_Nature	https://doi.org/10.1038/s41586-018-0094-2	https://doi.org/10.1038/s41586-018-0094-2	PRJEB65256	NA	NA	1000	700	850	context	Tooth	XX	Adult	burial_cemetery	0.616165
DA204	DA204	Butakty 1, grave 34	Kazakhstan	CentralAsia	Kazakhstan_Medieval_Karakhanid	43.2	76.98	Damgaard_2018_Nature	Damgaard_2018_Nature	https://doi.org/10.1038/s41586-018-0094-2	https://doi.org/10.1038/s41586-018-0094-2	PRJEB65256	1089	38	1053	1025	1039	direct	Tooth	XY	Maturus	burial_cemetery	1.07185
NEO899	NEO899	Gregorievka 1	Kazakhstan	CentralAsia	Kazakhstan_BronzeAge	52.629	76.727	Allentoft_2024_Nature	Allentoft_2024_Nature	https://doi.org/10.1038/s41586-023-06865-0	https://doi.org/10.1038/s41586-023-06865-0	PRJEB64656	3696	20	3693	3573	3633	direct	Tooth	XX	Adult	burial_cemetery	0.143763
EBA1	RISE828	Gregorievka 2	Kazakhstan	CentralAsia	Kazakhstan_BronzeAge	51.63	74.66	Damgaard_2018_Science	Damgaard_2018_Science	https://doi.org/10.1126/science.aar7711	https://doi.org/10.1126/science.aar7711	PRJEB65256	3752	35	4236	3987	4111.5	direct	Tooth	XX	NA	burial_kurgan	4.60978
DA95	DA95	Gregorievka excavated year 2000, Pavlodar	Kazakhstan	CentralAsia	Kazakhstan_Medieval	52.62	76.75	Damgaard_2018_Nature	Damgaard_2018_Nature	https://doi.org/10.1038/s41586-018-0094-2	https://doi.org/10.1038/s41586-018-0094-2	PRJEB65256	1697	45	1691	1668	1679.5	direct	Tooth	XY	NA	NA	2.08429
DA87	DA87	Grigorjevka 4, Burial 1, Pavlodar	Kazakhstan	CentralAsia	Kazakhstan_Medieval_Kimak	52.64	76.71	Damgaard_2018_Nature	Damgaard_2018_Nature	https://doi.org/10.1038/s41586-018-0094-2	https://doi.org/10.1038/s41586-018-0094-2	PRJEB65256	1352	45	1310	1258	1284	direct	Tooth	XY	NA	burial	0.280711
DA27	DA27	Halvay, Kurgan 3, 3A, Kostanay	Kazakhstan	CentralAsia	Kazakhstan_Medieval_Hun	52.84	62.89	Damgaard_2018_Nature	Damgaard_2018_Nature	https://doi.org/10.1038/s41586-018-0094-2	https://doi.org/10.1038/s41586-018-0094-2	PRJEB65256	1641	33	1601	1582	1591.5	direct	Tooth	XY	Maturus	burial_kurgan	2.08508
DA124	DA124	Issyk City, Tian Shan	Kazakhstan	CentralAsia	Kazakhstan_Medieval	43.37	77.44	Damgaard_2018_Nature	Damgaard_2018_Nature	https://doi.org/10.1038/s41586-018-0094-2	https://doi.org/10.1038/s41586-018-0094-2	PRJEB65256	1332	32	1296	1261	1278.5	direct	Tooth	XY	NA	burial_cemetery	0.287345
DA128	DA128	Janaturmus, Object 1, Issyk, Tian Shan	Kazakhstan	CentralAsia	Kazakhstan_Medieval	43.52	77.76	Damgaard_2018_Nature	Damgaard_2018_Nature	https://doi.org/10.1038/s41586-018-0094-2	https://doi.org/10.1038/s41586-018-0094-2	PRJEB65256	761	28	720	720	720	direct	Tooth	XX	Adult	burial_cemetery	0.598926
DA221	DA221	Karagaly 1 burial site, grave 9	Kazakhstan	CentralAsia	Kazakhstan_IronAge	43.18	76.41	Damgaard_2018_Nature	Damgaard_2018_Nature	https://doi.org/10.1038/s41586-018-0094-2	https://doi.org/10.1038/s41586-018-0094-2	PRJEB65256	2526	40	2740	2697	2718.5	direct	Tooth	XY	Adult	burial	3.11138
DA10	DA10	Karaganda, Kurgan Sjartas, Shetskiy	Kazakhstan	CentralAsia	Kazakhstan_IronAge_Saka	49.13	72.91	Damgaard_2018_Nature	Damgaard_2018_Nature	https://doi.org/10.1038/s41586-018-0094-2	https://doi.org/10.1038/s41586-018-0094-2	PRJEB65256	NA	NA	2848	2785	2816.5	context	Tooth	XX	Adult	burial_kurgan	0.646216
Yamnaya	Yamnaya	Karagash	Kazakhstan	CentralAsia	Kazakhstan_BronzeAge_Yamnaya	49.13	75.85	Damgaard_2018_Science	Damgaard_2018_Science	https://doi.org/10.1126/science.aar7711	https://doi.org/10.1126/science.aar7711	PRJEB65256	4315	NA	4968	4837	4902.5	direct	NA	XY	NA	burial_kurgan	26.3917
DA14	DA14	Karasjoky 1, Kurgan 8, Karkarali	Kazakhstan	CentralAsia	Kazakhstan_IronAge_Saka	49.12	75.19	Damgaard_2018_Nature	Damgaard_2018_Nature	https://doi.org/10.1038/s41586-018-0094-2	https://doi.org/10.1038/s41586-018-0094-2	PRJEB65256	2468	39	2703	2631	2667	direct	Tooth	XX	Adult	burial_kurgan	0.62752
DA15	DA15	Karasjoky 6, Kurgan 1, Karkarali	Kazakhstan	CentralAsia	Kazakhstan_IronAge_Saka	48.48	74.42	Damgaard_2018_Nature	Damgaard_2018_Nature	https://doi.org/10.1038/s41586-018-0094-2	https://doi.org/10.1038/s41586-018-0094-2	PRJEB65256	2470	43	2705	2630	2667.5	direct	Tooth	XY	Adult	burial_kurgan	0.257609
DA28	DA28	Karasuyr, Burial 2, Bedpakdala, Karasuyr	Kazakhstan	CentralAsia	Kazakhstan_Medieval_GoldenHorde	47	66.29	Damgaard_2018_Nature	Damgaard_2018_Nature	https://doi.org/10.1038/s41586-018-0094-2	https://doi.org/10.1038/s41586-018-0094-2	PRJEB65256	NA	NA	NA	NA	700	context	Tooth	XY	Adult	burial_cemetery	4.12965
DA29	DA29	Karasuyr, Burial 5, Bedpakdala, Karasuyr	Kazakhstan	CentralAsia	Kazakhstan_Medieval_GoldenHorde	47	66.29	Damgaard_2018_Nature	Damgaard_2018_Nature	https://doi.org/10.1038/s41586-018-0094-2	https://doi.org/10.1038/s41586-018-0094-2	PRJEB65256	NA	NA	NA	NA	700	context	Tooth	XY	Adult	burial_cemetery	1.16294
DA19	DA19	Karaterekh, Burial 1, Maiskij rajon	Kazakhstan	CentralAsia	Kazakhstan_IronAge_Saka	51.27	78.07	Damgaard_2018_Nature	Damgaard_2018_Nature	https://doi.org/10.1038/s41586-018-0094-2	https://doi.org/10.1038/s41586-018-0094-2	PRJEB65256	2555	46	2751	2699	2725	direct	Tooth	XY	NA	burial	0.489248
DA229	DA229	Kaynar Bulak 2 burial site, mound 11, skeleton 2	Kazakhstan	CentralAsia	Kazakhstan_IronAge_Kangju	42.46	69.7	Damgaard_2018_Nature	Damgaard_2018_Nature	https://doi.org/10.1038/s41586-018-0094-2	https://doi.org/10.1038/s41586-018-0094-2	PRJEB65256	NA	NA	2200	1700	1950	context	Tooth	XY	Adult	burial	0.763876
DA92	DA92	Kenjekol, Karjer, excavation 2010, Pavlodar	Kazakhstan	CentralAsia	Kazakhstan_IronAge	52.17	77.04	Damgaard_2018_Nature	Damgaard_2018_Nature	https://doi.org/10.1038/s41586-018-0094-2	https://doi.org/10.1038/s41586-018-0094-2	PRJEB65256	1972	47	1987	1978	1982.5	direct	Tooth	XY	NA	burial	0.383093
DA125	DA125	Kok-Mardan, Issyk, Tian Shan	Kazakhstan	CentralAsia	Kazakhstan_IronAge_Kangju	42.59	68.05	Damgaard_2018_Nature	Damgaard_2018_Nature	https://doi.org/10.1038/s41586-018-0094-2	https://doi.org/10.1038/s41586-018-0094-2	PRJEB65256	1804	26	1810	1790	1800	direct	Tooth	XY	NA	burial_cemetery	0.220892
DA123	DA123	Kok-Mardan, Kurgan 7, Object 2, Issyk, Tian Shan	Kazakhstan	CentralAsia	Kazakhstan_IronAge_Kangju	42.73	68.32	Damgaard_2018_Nature	Damgaard_2018_Nature	https://doi.org/10.1038/s41586-018-0094-2	https://doi.org/10.1038/s41586-018-0094-2	PRJEB65256	NA	NA	1686	1677	1681.5	context	Tooth	XX	NA	burial_cemetery	0.835103
DA121	DA121	Kok-Mardan, Kurgan7, Object 7, Issyk, Tian Shan	Kazakhstan	CentralAsia	Kazakhstan_IronAge_Kangju	42.73	68.34	Damgaard_2018_Nature	Damgaard_2018_Nature	https://doi.org/10.1038/s41586-018-0094-2	https://doi.org/10.1038/s41586-018-0094-2	PRJEB65256	1687	37	1686	1677	1681.5	direct	Tooth	XX	NA	burial_cemetery	0.665188
DA177	DA177	Komaricyno	Kazakhstan	CentralAsia	Kazakhstan_Medieval	52.02	77.19	Damgaard_2018_Nature	Damgaard_2018_Nature	https://doi.org/10.1038/s41586-018-0094-2	https://doi.org/10.1038/s41586-018-0094-2	PRJEB65256	NA	NA	1800	1500	1650	context	Tooth	XX	Adult	burial	2.65644
DA208	DA208	Konyrtebe settlement, Skeleton 2	Kazakhstan	CentralAsia	Kazakhstan_Historical	42.9019	68.2489	Damgaard_2018_Nature	Damgaard_2018_Nature	https://doi.org/10.1038/s41586-018-0094-2	https://doi.org/10.1038/s41586-018-0094-2	PRJEB65256	NA	NA	300	100	200	context	Tooth	XY	NA	loose_settlement	NA
DA207	DA207	Konyrtebe settlement, Skeleton 3	Kazakhstan	CentralAsia	Kazakhstan_Historical	42.9019	68.2489	Damgaard_2018_Nature	Damgaard_2018_Nature	https://doi.org/10.1038/s41586-018-0094-2	https://doi.org/10.1038/s41586-018-0094-2	PRJEB65256	NA	NA	300	100	200	context	Tooth	XY	NA	loose_settlement	NA
DA226	DA226	Konyrtobe burial site, kurgan 1, grave 15	Kazakhstan	CentralAsia	Kazakhstan_IronAge_Kangju	43.07	68.25	Damgaard_2018_Nature	Damgaard_2018_Nature	https://doi.org/10.1038/s41586-018-0094-2	https://doi.org/10.1038/s41586-018-0094-2	PRJEB65256	NA	NA	2200	1500	1850	context	Mixed	XX	Maturus	burial_kurgan	0.475611
DA206	DA206	Konyrtobe burial site, kurgan 1, grave 19	Kazakhstan	CentralAsia	Kazakhstan_IronAge_Kangju	42.9	68.25	Damgaard_2018_Nature	Damgaard_2018_Nature	https://doi.org/10.1038/s41586-018-0094-2	https://doi.org/10.1038/s41586-018-0094-2	PRJEB65256	1805	49	1817	1696	1756.5	direct	Tooth	XY	NA	burial_kurgan	2.08301
DA11	DA11	Kurgan Borli, Osakarovskij	Kazakhstan	CentralAsia	Kazakhstan_IronAge_Saka	50.89	73.88	Damgaard_2018_Nature	Damgaard_2018_Nature	https://doi.org/10.1038/s41586-018-0094-2	https://doi.org/10.1038/s41586-018-0094-2	PRJEB65256	2489	39	2716	2679	2697.5	direct	Tooth	XX	Maturus	burial_kurgan	0.546291
DA20	DA20	Kurgan Sjiderti 17, Burial 1, Sjiderte, Pavlodar	Kazakhstan	CentralAsia	Kazakhstan_IronAge_Hun	51.64	74.67	Damgaard_2018_Nature	Damgaard_2018_Nature	https://doi.org/10.1038/s41586-018-0094-2	https://doi.org/10.1038/s41586-018-0094-2	PRJEB65256	2203	27	2307	2292	2299.5	direct	Tooth	XY	Adult	burial_kurgan	0.538986
DA129	DA129	Kyzylasker, Object 1, Issyk Tian Shan	Kazakhstan	CentralAsia	Kazakhstan_IronAge	43.14	76.23	Damgaard_2018_Nature	Damgaard_2018_Nature	https://doi.org/10.1038/s41586-018-0094-2	https://doi.org/10.1038/s41586-018-0094-2	PRJEB65256	2324	42	2377	2372	2374.5	direct	Tooth	XY	Adult	burial	1.15
DA23	DA23	Lisakovsk I, Kipchak	Kazakhstan	CentralAsia	Kazakhstan_Medieval	52.69	62.65	Damgaard_2018_Nature	Damgaard_2018_Nature	https://doi.org/10.1038/s41586-018-0094-2	https://doi.org/10.1038/s41586-018-0094-2	PRJEB65256	920	25	905	855	880	direct	Tooth	XY	Adult	burial_kurgan	2.1384
DA231	DA231	Mitjurino, 24th april 1989	Kazakhstan	CentralAsia	Kazakhstan_BronzeAge_Andronovo	52.49	76.84	Damgaard_2018_Nature	Damgaard_2018_Nature	https://doi.org/10.1038/s41586-018-0094-2	https://doi.org/10.1038/s41586-018-0094-2	PRJEB65256	3225	43	3542	3541	3541.5	direct	Tooth	XX	NA	NA	0.593964
DA30	DA30	Naurzum, Kurgan (3), Naurzumskijzapobednik	Kazakhstan	CentralAsia	Kazakhstan_IronAge_Sarmatian	51.7	65.67	Damgaard_2018_Nature	Damgaard_2018_Nature	https://doi.org/10.1038/s41586-018-0094-2	https://doi.org/10.1038/s41586-018-0094-2	PRJEB65256	2013	32	1997	1926	1961.5	direct	Bone_petrous	XY	Adult	burial_kurgan	1.235
DA16	DA16	Nazar 2, Kurgan 1, Karkarali	Kazakhstan	CentralAsia	Kazakhstan_IronAge_Saka	48.49	74.43	Damgaard_2018_Nature	Damgaard_2018_Nature	https://doi.org/10.1038/s41586-018-0094-2	https://doi.org/10.1038/s41586-018-0094-2	PRJEB65256	2459	28	2700	2633	2666.5	direct	Tooth	XY	Adult	burial_kurgan	1.0912
DA179	DA179	Nurataldy 2, kurgan 2	Kazakhstan	CentralAsia	Kazakhstan_Medieval	49.04	73.62	Damgaard_2018_Nature	Damgaard_2018_Nature	https://doi.org/10.1038/s41586-018-0094-2	https://doi.org/10.1038/s41586-018-0094-2	PRJEB65256	NA	NA	1000	800	900	context	Tooth	XY	Adult	burial_kurgan	1.58939
DA130	DA130	Ornek, Object 1, Kurgan 2, Issyk Tian Shan	Kazakhstan	CentralAsia	Kazakhstan_IronAge_Saka	43.37	77.43	Damgaard_2018_Nature	Damgaard_2018_Nature	https://doi.org/10.1038/s41586-018-0094-2	https://doi.org/10.1038/s41586-018-0094-2	PRJEB65256	2199	32	2307	2234	2270.5	direct	Tooth	XY	NA	burial_cemetery	0.111538
NEO900	NEO900	Sjauke	Kazakhstan	CentralAsia	Kazakhstan_BronzeAge	52.431	76.838	Allentoft_2024_Nature	Allentoft_2024_Nature	https://doi.org/10.1038/s41586-023-06865-0	https://doi.org/10.1038/s41586-023-06865-0	PRJEB64656	3831	20	3886	3721	3804	direct	Tooth	XY	Adult	burial_cemetery	0.184347
NEO902	NEO902	Sjauke 1	Kazakhstan	CentralAsia	Kazakhstan_IronAge	52.431	76.838	Allentoft_2024_Nature	Allentoft_2024_Nature	https://doi.org/10.1038/s41586-023-06865-0	https://doi.org/10.1038/s41586-023-06865-0	PRJEB64656	2337	18	2047	1925	1986	direct	Tooth	XY	Juvenile	burial_cemetery	0.0869502
NEO901	NEO901	Sjauke settlement	Kazakhstan	CentralAsia	Kazakhstan_Medieval	52.43	76.839	Allentoft_2024_Nature	Allentoft_2024_Nature	https://doi.org/10.1038/s41586-023-06865-0	https://doi.org/10.1038/s41586-023-06865-0	PRJEB64656	1238	18	1265	1072	1168	direct	Tooth	XX	Adult	burial	0.161631
NEO904	NEO904	Sjiderti 10	Kazakhstan	CentralAsia	Kazakhstan_BronzeAge	51.651	74.654	Allentoft_2024_Nature	Allentoft_2024_Nature	https://doi.org/10.1038/s41586-023-06865-0	https://doi.org/10.1038/s41586-023-06865-0	PRJEB64656	3730	42	3829	3571	3700	direct	Tooth	XX	Infant	burial_tomb	0.181928
DA18	DA18	Sjigerkinskoje 2, Burial 1, Sjiderte, Pavlodar	Kazakhstan	CentralAsia	Kazakhstan_IronAge	51.71	74.88	Damgaard_2018_Nature	Damgaard_2018_Nature	https://doi.org/10.1038/s41586-018-0094-2	https://doi.org/10.1038/s41586-018-0094-2	PRJEB65256	2463	45	2703	2631	2667	direct	Tooth	XX	Adult	burial	0.366989
EBA2	RISE829	Sjolpan 4	Kazakhstan	CentralAsia	Kazakhstan_BronzeAge	52.63	76.73	Damgaard_2018_Science	Damgaard_2018_Science	https://doi.org/10.1126/science.aar7711	https://doi.org/10.1126/science.aar7711	PRJEB65256	4013	33	4570	4418	4494	direct	Tooth	XX	NA	burial_kurgan	9.32188
DA93	DA93	Spartak, kurgan 1, burial 4, Pavlodar	Kazakhstan	CentralAsia	Kazakhstan_Medieval	52.5	76.61	Damgaard_2018_Nature	Damgaard_2018_Nature	https://doi.org/10.1038/s41586-018-0094-2	https://doi.org/10.1038/s41586-018-0094-2	PRJEB65256	1203	50	1223	1213	1218	direct	Tooth	XY	Adult	burial	1.51933
DA94	DA94	Spartak, kurgan 1, burial 5, Pavlodar	Kazakhstan	CentralAsia	Kazakhstan_Medieval	52.5	76.61	Damgaard_2018_Nature	Damgaard_2018_Nature	https://doi.org/10.1038/s41586-018-0094-2	https://doi.org/10.1038/s41586-018-0094-2	PRJEB65256	NA	NA	1223	1213	1218	context	Tooth	XY	NA	burial	0.300526
DA13	DA13	Taldy 2, Kurgan 5, Karkarali	Kazakhstan	CentralAsia	Kazakhstan_IronAge_Saka	49.06	75.5	Damgaard_2018_Nature	Damgaard_2018_Nature	https://doi.org/10.1038/s41586-018-0094-2	https://doi.org/10.1038/s41586-018-0094-2	PRJEB65256	2471	31	2702	2632	2667	direct	Tooth	XY	Adult	burial_kurgan	1.6111
RISE390	RISE390	Tanabergen II	Kazakhstan	CentralAsia	Kazakhstan_BronzeAge	50.593	56.83	this_study_Allentoft_2015_Nature	Allentoft_2015_Nature	NA	https://doi.org/10.1038/nature14507	PRJEB65256	3558	32	3966	3723	3844.5	direct	Tooth	NA	Adult	burial_kurgan	NA
RISE391	RISE391	Tanabergen II	Kazakhstan	CentralAsia	Kazakhstan_BronzeAge	50.593	56.83	Allentoft_2015_Nature	Allentoft_2015_Nature	https://doi.org/10.1038/nature14507	https://doi.org/10.1038/nature14507	PRJEB65256	3612	34	4070	3837	3953.5	direct	Tooth	NA	Adult	burial_kurgan	NA
DA220	DA220	Turgen 2 burial site	Kazakhstan	CentralAsia	Kazakhstan_IronAge_Wusun	43.22	77.85	Damgaard_2018_Nature	Damgaard_2018_Nature	https://doi.org/10.1038/s41586-018-0094-2	https://doi.org/10.1038/s41586-018-0094-2	PRJEB65256	NA	NA	2300	2000	2150	context	Tooth	XY	NA	burial_kurgan	0.428107
DA223	DA223	Turgen 2 burial site	Kazakhstan	CentralAsia	Kazakhstan_IronAge_Wusun	43.22	77.85	Damgaard_2018_Nature	Damgaard_2018_Nature	https://doi.org/10.1038/s41586-018-0094-2	https://doi.org/10.1038/s41586-018-0094-2	PRJEB65256	2310	61	2353	2324	2338.5	direct	Tooth	XY	NA	burial_kurgan	2.87884
DA227	DA227	Turgen 2 burial site	Kazakhstan	CentralAsia	Kazakhstan_IronAge_Wusun	43.22	77.85	Damgaard_2018_Nature	Damgaard_2018_Nature	https://doi.org/10.1038/s41586-018-0094-2	https://doi.org/10.1038/s41586-018-0094-2	PRJEB65256	NA	NA	2300	2000	2150	context	Bone_petrous	XX	NA	burial_kurgan	1.20315
DA105	DA105	Kurgan 1 / 4 (grav 4.), Uch-Kurbu	Kyrgyzstan	CentralAsia	Kyrgyzstan_IronAge_Hun	42.16	77.41	Damgaard_2018_Nature	Damgaard_2018_Nature	https://doi.org/10.1038/s41586-018-0094-2	https://doi.org/10.1038/s41586-018-0094-2	PRJEB65256	1833	32	1816	1731	1773.5	direct	Tooth	XY	NA	burial_kurgan	0.57474
DA104	DA104	Kurgan nr. 1 / 2 (grav 2), Uch-Kurbu	Kyrgyzstan	CentralAsia	Kyrgyzstan_IronAge_Hun	42.16	77.41	Damgaard_2018_Nature	Damgaard_2018_Nature	https://doi.org/10.1038/s41586-018-0094-2	https://doi.org/10.1038/s41586-018-0094-2	PRJEB65256	NA	NA	1816	1731	1773.5	context	Tooth	XX	NA	burial_kurgan	1.12574
DA66	DA66	Kurgan nr. 10 , Baskya 2	Kyrgyzstan	CentralAsia	Kyrgyzstan_Medieval_Hun	41.5	75.79	Damgaard_2018_Nature	Damgaard_2018_Nature	https://doi.org/10.1038/s41586-018-0094-2	https://doi.org/10.1038/s41586-018-0094-2	PRJEB65256	1546	33	1520	1458	1489	direct	Tooth	XX	NA	burial_kurgan	0.407507
DA101	DA101	Kurgan nr. 14 (individual 1.(child)), Uch-Kurbu	Kyrgyzstan	CentralAsia	Kyrgyzstan_IronAge_Hun	42.16	77.41	Damgaard_2018_Nature	Damgaard_2018_Nature	https://doi.org/10.1038/s41586-018-0094-2	https://doi.org/10.1038/s41586-018-0094-2	PRJEB65256	1783	29	1736	1689	1712.5	direct	Tooth	XY	Juvenile	burial_kurgan	3.567
DA98	DA98	Kurgan nr. 14 (individual 2.), Uch-Kurbu	Kyrgyzstan	CentralAsia	Kyrgyzstan_IronAge_Hun	42.16	77.41	Damgaard_2018_Nature	Damgaard_2018_Nature	https://doi.org/10.1038/s41586-018-0094-2	https://doi.org/10.1038/s41586-018-0094-2	PRJEB65256	1890	46	1889	1806	1847.5	direct	Tooth	XX	NA	burial_kurgan	0.431269
DA86	DA86	Kurgan nr. 16 (human (warrior) buried together with horse), Boz-Adyr	Kyrgyzstan	CentralAsia	Kyrgyzstan_Medieval_Turk	42.08	76.97	Damgaard_2018_Nature	Damgaard_2018_Nature	https://doi.org/10.1038/s41586-018-0094-2	https://doi.org/10.1038/s41586-018-0094-2	PRJEB65256	1582	42	1526	1476	1501	direct	Tooth	XY	Adult	burial_kurgan	0.542401
DA70	DA70	Kurgan nr. 18 (child), Baskya 2	Kyrgyzstan	CentralAsia	Kyrgyzstan_IronAge_Hun	41.5	75.79	Damgaard_2018_Nature	Damgaard_2018_Nature	https://doi.org/10.1038/s41586-018-0094-2	https://doi.org/10.1038/s41586-018-0094-2	PRJEB65256	1891	44	1890	1807	1848.5	direct	Tooth	XX	Juvenile	burial_kurgan	0.832836
DA65	DA65	Kurgan nr. 19, Baskya 2	Kyrgyzstan	CentralAsia	Kyrgyzstan_IronAge_Hun	41.5	75.79	Damgaard_2018_Nature	Damgaard_2018_Nature	https://doi.org/10.1038/s41586-018-0094-2	https://doi.org/10.1038/s41586-018-0094-2	PRJEB65256	1629	40	1568	1517	1542.5	direct	Tooth	XY	NA	burial_kurgan	0.290033
DA73	DA73	Kurgan nr. 2, Baskya 2	Kyrgyzstan	CentralAsia	Kyrgyzstan_IronAge_Hun	41.5	75.79	Damgaard_2018_Nature	Damgaard_2018_Nature	https://doi.org/10.1038/s41586-018-0094-2	https://doi.org/10.1038/s41586-018-0094-2	PRJEB65256	1723	48	1695	1649	1672	direct	Tooth	XY	NA	burial_kurgan	0.659546
DA85	DA85	Kurgan nr. 2, Japyryk	Kyrgyzstan	CentralAsia	Kyrgyzstan_IronAge_Hun	41.62	74.99	Damgaard_2018_Nature	Damgaard_2018_Nature	https://doi.org/10.1038/s41586-018-0094-2	https://doi.org/10.1038/s41586-018-0094-2	PRJEB65256	1781	46	1780	1756	1768	direct	Tooth	XY	NA	burial_kurgan	1.93125
DA99	DA99	Kurgan nr. 2, Kyzyl-Too	Kyrgyzstan	CentralAsia	Kyrgyzstan_Medieval	42.07	76.96	Damgaard_2018_Nature	Damgaard_2018_Nature	https://doi.org/10.1038/s41586-018-0094-2	https://doi.org/10.1038/s41586-018-0094-2	PRJEB65256	841	50	789	695	742	direct	Tooth	XX	NA	burial_kurgan	1.41752
DA71	DA71	Kurgan nr. 20, Baskya 2	Kyrgyzstan	CentralAsia	Kyrgyzstan_IronAge_Hun	41.5	75.79	Damgaard_2018_Nature	Damgaard_2018_Nature	https://doi.org/10.1038/s41586-018-0094-2	https://doi.org/10.1038/s41586-018-0094-2	PRJEB65256	1734	32	1698	1642	1670	direct	Tooth	XX	NA	burial_kurgan	0.80996
DA68	DA68	Kurgan nr. 21, Baskya 2	Kyrgyzstan	CentralAsia	Kyrgyzstan_Medieval_Hun	41.5	75.79	Damgaard_2018_Nature	Damgaard_2018_Nature	https://doi.org/10.1038/s41586-018-0094-2	https://doi.org/10.1038/s41586-018-0094-2	PRJEB65256	1479	31	1393	1335	1364	direct	Tooth	XX	NA	burial_kurgan	0.132416
DA69	DA69	Kurgan nr. 25, Baskya 2	Kyrgyzstan	CentralAsia	Kyrgyzstan_IronAge_Hun	41.5	75.79	Damgaard_2018_Nature	Damgaard_2018_Nature	https://doi.org/10.1038/s41586-018-0094-2	https://doi.org/10.1038/s41586-018-0094-2	PRJEB65256	1642	31	1601	1582	1591.5	direct	Tooth	XX	NA	burial_kurgan	0.90907
DA106	DA106	Kurgan nr. 28,Boz-Adyr	Kyrgyzstan	CentralAsia	Kyrgyzstan_Medieval	42.07	76.96	Damgaard_2018_Nature	Damgaard_2018_Nature	https://doi.org/10.1038/s41586-018-0094-2	https://doi.org/10.1038/s41586-018-0094-2	PRJEB65256	833	34	780	779	779.5	direct	Tooth	XY	Adult	burial_kurgan	0.682701
DA58	DA58	Kurgan nr. 3, Baskya 1	Kyrgyzstan	CentralAsia	Kyrgyzstan_IronAge_Saka	41.5	75.8	Damgaard_2018_Nature	Damgaard_2018_Nature	https://doi.org/10.1038/s41586-018-0094-2	https://doi.org/10.1038/s41586-018-0094-2	PRJEB65256	2094	33	2116	2039	2077.5	direct	Tooth	XY	NA	burial_kurgan	0.893848
DA74	DA74	Kurgan nr. 30 (child, buried together with another individual), Baskya 2	Kyrgyzstan	CentralAsia	Kyrgyzstan_Medieval_Hun	41.5	75.79	Damgaard_2018_Nature	Damgaard_2018_Nature	https://doi.org/10.1038/s41586-018-0094-2	https://doi.org/10.1038/s41586-018-0094-2	PRJEB65256	1624	46	1565	1515	1540	direct	Tooth	XY	Juvenile	burial_kurgan	0.957948
DA117	DA117	Kurgan nr. 31, Boz-Adyr	Kyrgyzstan	CentralAsia	Kyrgyzstan_Historical	42.07	76.97	Damgaard_2018_Nature	Damgaard_2018_Nature	https://doi.org/10.1038/s41586-018-0094-2	https://doi.org/10.1038/s41586-018-0094-2	PRJEB65256	143	27	272	254	263	direct	Tooth	XY	Juvenile	burial_kurgan	1.22229
DA116	DA116	Kurgan nr. 36, Boz-Adyr	Kyrgyzstan	CentralAsia	Kyrgyzstan_Medieval	42.07	76.96	Damgaard_2018_Nature	Damgaard_2018_Nature	https://doi.org/10.1038/s41586-018-0094-2	https://doi.org/10.1038/s41586-018-0094-2	PRJEB65256	856	35	794	726	760	direct	Tooth	XX	NA	burial_kurgan	1.01797
DA118	DA118	Kurgan nr. 38, Boz-Adyr	Kyrgyzstan	CentralAsia	Kyrgyzstan_Medieval	42.07	76.97	Damgaard_2018_Nature	Damgaard_2018_Nature	https://doi.org/10.1038/s41586-018-0094-2	https://doi.org/10.1038/s41586-018-0094-2	PRJEB65256	950	27	921	901	911	direct	Tooth	XX	NA	burial_kurgan	1.51548
DA59	DA59	Kurgan nr. 4, Baskya 1	Kyrgyzstan	CentralAsia	Kyrgyzstan_IronAge_Saka	41.5	75.8	Damgaard_2018_Nature	Damgaard_2018_Nature	https://doi.org/10.1038/s41586-018-0094-2	https://doi.org/10.1038/s41586-018-0094-2	PRJEB65256	2148	32	2299	2263	2281	direct	Tooth	XY	NA	burial_kurgan	0.735502
DA82	DA82	Kurgan nr. 4, Japyryk	Kyrgyzstan	CentralAsia	Kyrgyzstan_IronAge_Hun	41.62	74.99	Damgaard_2018_Nature	Damgaard_2018_Nature	https://doi.org/10.1038/s41586-018-0094-2	https://doi.org/10.1038/s41586-018-0094-2	PRJEB65256	1867	46	1867	1773	1820	direct	Tooth	XX	NA	burial_kurgan	0.182693
DA80	DA80	Kurgan nr. 5 (individ. 2 out of three individuals buried together, individual 3. is a child), Baskya 2	Kyrgyzstan	CentralAsia	Kyrgyzstan_IronAge_Hun	41.5	75.79	Damgaard_2018_Nature	Damgaard_2018_Nature	https://doi.org/10.1038/s41586-018-0094-2	https://doi.org/10.1038/s41586-018-0094-2	PRJEB65256	1704	52	1693	1653	1673	direct	Tooth	XX	Adult	burial_kurgan	1.06536
DA81	DA81	Kurgan nr. 50, Japyryk	Kyrgyzstan	CentralAsia	Kyrgyzstan_IronAge_Hun	41.62	74.99	Damgaard_2018_Nature	Damgaard_2018_Nature	https://doi.org/10.1038/s41586-018-0094-2	https://doi.org/10.1038/s41586-018-0094-2	PRJEB65256	1770	50	1773	1760	1766.5	direct	Tooth	XY	NA	burial_kurgan	2.18651
DA57	DA57	Kurgan nr. 7, Baskya 1	Kyrgyzstan	CentralAsia	Kyrgyzstan_IronAge_Saka	41.5	75.8	Damgaard_2018_Nature	Damgaard_2018_Nature	https://doi.org/10.1038/s41586-018-0094-2	https://doi.org/10.1038/s41586-018-0094-2	PRJEB65256	2099	32	2119	2040	2079.5	direct	Tooth	XY	NA	burial_kurgan	1.04907
DA72	DA72	Kurgan nr. 7, Baskya 2	Kyrgyzstan	CentralAsia	Kyrgyzstan_IronAge_Hun	41.5	75.79	Damgaard_2018_Nature	Damgaard_2018_Nature	https://doi.org/10.1038/s41586-018-0094-2	https://doi.org/10.1038/s41586-018-0094-2	PRJEB65256	1679	44	1686	1676	1681	direct	Tooth	XX	NA	burial_kurgan	1.29816
DA100	DA100	Kurgan nr. 8, Uch-Kurbu	Kyrgyzstan	CentralAsia	Kyrgyzstan_IronAge_Hun	42.16	77.41	Damgaard_2018_Nature	Damgaard_2018_Nature	https://doi.org/10.1038/s41586-018-0094-2	https://doi.org/10.1038/s41586-018-0094-2	PRJEB65256	1719	48	1695	1650	1672.5	direct	Tooth	XY	NA	burial_kurgan	2.06162
DA96	DA96	Kurgan nr. 9, Uch-Kurbu	Kyrgyzstan	CentralAsia	Kyrgyzstan_IronAge_Hun	42.16	77.41	Damgaard_2018_Nature	Damgaard_2018_Nature	https://doi.org/10.1038/s41586-018-0094-2	https://doi.org/10.1038/s41586-018-0094-2	PRJEB65256	1709	34	1691	1669	1680	direct	Tooth	XY	NA	burial_kurgan	0.982202
DA49	DA49	Kurgan nr. K45, Keden	Kyrgyzstan	CentralAsia	Kyrgyzstan_IronAge_Saka	41.43	75.33	Damgaard_2018_Nature	Damgaard_2018_Nature	https://doi.org/10.1038/s41586-018-0094-2	https://doi.org/10.1038/s41586-018-0094-2	PRJEB65256	2186	35	2306	2235	2270.5	direct	Tooth	XY	NA	burial_kurgan	0.364626
DA50	DA50	Kurgan nr. K50, Keden	Kyrgyzstan	CentralAsia	Kyrgyzstan_IronAge_Saka	41.43	75.33	Damgaard_2018_Nature	Damgaard_2018_Nature	https://doi.org/10.1038/s41586-018-0094-2	https://doi.org/10.1038/s41586-018-0094-2	PRJEB65256	NA	NA	2500	2000	2250	context	Tooth	XX	NA	burial_kurgan	0.934534
DA51	DA51	Kurgan nr. K53, Keden	Kyrgyzstan	CentralAsia	Kyrgyzstan_IronAge_Saka	41.43	75.33	Damgaard_2018_Nature	Damgaard_2018_Nature	https://doi.org/10.1038/s41586-018-0094-2	https://doi.org/10.1038/s41586-018-0094-2	PRJEB65256	2220	37	2311	2299	2305	direct	Tooth	XY	NA	burial_kurgan	0.778178
DA52	DA52	Kurgan nr. K60, Keden	Kyrgyzstan	CentralAsia	Kyrgyzstan_IronAge_Saka	41.43	75.33	Damgaard_2018_Nature	Damgaard_2018_Nature	https://doi.org/10.1038/s41586-018-0094-2	https://doi.org/10.1038/s41586-018-0094-2	PRJEB65256	1606	33	1547	1516	1531.5	direct	Tooth	XY	NA	burial_kurgan	0.479838
DA56	DA56	Kurgan nr. K63, Keden	Kyrgyzstan	CentralAsia	Kyrgyzstan_IronAge_Saka	41.43	75.33	Damgaard_2018_Nature	Damgaard_2018_Nature	https://doi.org/10.1038/s41586-018-0094-2	https://doi.org/10.1038/s41586-018-0094-2	PRJEB65256	2079	34	2109	2082	2095.5	direct	Tooth	XY	NA	burial_kurgan	1.55623
DA55	DA55	Kurgan nr. K65, Keden	Kyrgyzstan	CentralAsia	Kyrgyzstan_IronAge_Saka	41.43	75.33	Damgaard_2018_Nature	Damgaard_2018_Nature	https://doi.org/10.1038/s41586-018-0094-2	https://doi.org/10.1038/s41586-018-0094-2	PRJEB65256	2034	32	2039	2024	2031.5	direct	Tooth	XY	NA	burial_kurgan	0.905974
DA54	DA54	Kurgan nr. K70, Keden	Kyrgyzstan	CentralAsia	Kyrgyzstan_IronAge_Saka	41.43	75.33	Damgaard_2018_Nature	Damgaard_2018_Nature	https://doi.org/10.1038/s41586-018-0094-2	https://doi.org/10.1038/s41586-018-0094-2	PRJEB65256	1693	31	1685	1679	1682	direct	Tooth	XY	NA	burial_kurgan	0.212029
DA53	DA53	Kurgan nr. K71, Keden	Kyrgyzstan	CentralAsia	Kyrgyzstan_IronAge_Saka	41.43	75.33	Damgaard_2018_Nature	Damgaard_2018_Nature	https://doi.org/10.1038/s41586-018-0094-2	https://doi.org/10.1038/s41586-018-0094-2	PRJEB65256	2344	34	2403	2396	2399.5	direct	Tooth	XX	NA	burial_kurgan	0.433743
DA47	DA47	Kurgan nr. K9 (individ. nr. 1), Keden	Kyrgyzstan	CentralAsia	Kyrgyzstan_IronAge_Saka	41.43	75.33	Damgaard_2018_Nature	Damgaard_2018_Nature	https://doi.org/10.1038/s41586-018-0094-2	https://doi.org/10.1038/s41586-018-0094-2	PRJEB65256	2093	43	2118	2033	2075.5	direct	Tooth	XY	NA	burial_kurgan	1.56688
DA48	DA48	Kurgan nr. K9 (individ. nr. 2), Keden	Kyrgyzstan	CentralAsia	Kyrgyzstan_IronAge_Saka	41.43	75.33	Damgaard_2018_Nature	Damgaard_2018_Nature	https://doi.org/10.1038/s41586-018-0094-2	https://doi.org/10.1038/s41586-018-0094-2	PRJEB65256	NA	NA	2500	2000	2250	context	Tooth	XY	NA	burial_kurgan	0.165528
DA381	DA381	Geoksyur	Turkmenistan	CentralAsia	Turkmenistan_Neolithic_Namazga	37.19	61.03	Damgaard_2018_Science	Damgaard_2018_Science	https://doi.org/10.1126/science.aar7711	https://doi.org/10.1126/science.aar7711	PRJEB65256	4530	40	5314	5211	5262.5	direct	Bone_petrous	XY	Maturus	NA	0.83823
DA379	DA379	Kara-Depe	Turkmenistan	CentralAsia	Turkmenistan_Neolithic_Namazga	37.6	59.33	Damgaard_2018_Science	Damgaard_2018_Science	https://doi.org/10.1126/science.aar7711	https://doi.org/10.1126/science.aar7711	PRJEB65256	4515	57	5319	5027	5173	direct	Tooth	XY	Adult	burial	0.0523254
DA380	DA380	Kara-Depe	Turkmenistan	CentralAsia	Turkmenistan_Neolithic_Namazga	37.6	59.33	Damgaard_2018_Science	Damgaard_2018_Science	https://doi.org/10.1126/science.aar7711	https://doi.org/10.1126/science.aar7711	PRJEB65256	4528	40	5313	5211	5262	direct	Tooth	XX	Adult	burial	0.49545
NEO310	NEO310	Monjukli-Depe	Turkmenistan	CentralAsia	Turkmenistan_Neolithic	36.848	60.418	Allentoft_2024_Nature	Allentoft_2024_Nature	https://doi.org/10.1038/s41586-023-06865-0	https://doi.org/10.1038/s41586-023-06865-0	PRJEB64656	NA	NA	6750	6350	6550	context	Bone_petrous	XY	NA	loose_settlement	1.27844
DA382	DA382	Takhirbai 3	Turkmenistan	CentralAsia	Turkmenistan_IronAge	38.7185	61.6923	Damgaard_2018_Science	Damgaard_2018_Science	https://doi.org/10.1126/science.aar7711	https://doi.org/10.1126/science.aar7711	PRJEB65256	2690	40	2861	2749	2805	direct	Bone_petrous	XY	Adult	burial	NA
DA383	DA383	Takhirbai 3	Turkmenistan	CentralAsia	Turkmenistan_Neolithic_Namazga	38.72	61.69	Damgaard_2018_Science	Damgaard_2018_Science	https://doi.org/10.1126/science.aar7711	https://doi.org/10.1126/science.aar7711	PRJEB65256	NA	NA	5350	4950	5150	context	Bone_petrous	XX	Maturus	burial	0.77511
NEO255	CGG018087	Koriyata	Bulgaria	CentralEasternEurope	Bulgaria_IronAge	43.353	27.587	McColl_2024_biorxiv	McColl_2024_biorxiv	https://doi.org/10.1101/2024.03.13.584607	https://doi.org/10.1101/2024.03.13.584607	PRJEB65256	1445	38	1406	1286	1346	direct	Tooth	XX	NA	loose_settlement	NA
RISE568	RISE568	Brandysek	CzechRepublic	CentralEasternEurope	Czech_IronAge	50.19	14.158	Allentoft_2015_Nature	Allentoft_2015_Nature	https://doi.org/10.1038/nature14507	https://doi.org/10.1038/nature14507	PRJEB65256	NA	NA	1350	1050	1200	context	Tooth	NA	Infant	burial_cemetery	NA
RISE569	RISE569	Brandysek	CzechRepublic	CentralEasternEurope	Czech_IronAge_Slav	50.19	14.16	Allentoft_2015_Nature	Allentoft_2015_Nature	https://doi.org/10.1038/nature14507	https://doi.org/10.1038/nature14507	PRJEB65256	1300	30	1290	1180	1235	direct	Tooth	XX	Infant	burial_cemetery	1.3131
RISE571	RISE571	Cachovice	CzechRepublic	CentralEasternEurope	Czech_BronzeAge	50.273	14.944	this_study_Allentoft_2015_Nature	this_study_Allentoft_2015_Nature	NA	NA	PRJEB65256	NA	NA	NA	NA	NA	context	Tooth	NA	NA	burial_cemetery	NA
RISE572	RISE572	Cachovice	CzechRepublic	CentralEasternEurope	Czech_BronzeAge	50.273	14.944	this_study_Allentoft_2015_Nature	this_study_Allentoft_2015_Nature	NA	NA	PRJEB65256	NA	NA	NA	NA	NA	context	Tooth	NA	NA	burial_cemetery	NA
RISE566	RISE566	Knezeves	CzechRepublic	CentralEasternEurope	Czech_BronzeAge_Beaker	50.12	14.26	Allentoft_2015_Nature	Allentoft_2015_Nature	https://doi.org/10.1038/nature14507	https://doi.org/10.1038/nature14507	PRJEB65256	3740	35	4229	3983	4106	direct	Tooth	XY	Infant	burial_cemetery	0.125305
RISE567	RISE567	Knezeves	CzechRepublic	CentralEasternEurope	Czech_BronzeAge	50.118	14.258	Allentoft_2015_Nature	Allentoft_2015_Nature	https://doi.org/10.1038/nature14507	https://doi.org/10.1038/nature14507	PRJEB65256	NA	NA	4750	3750	4250	context	Tooth	NA	Adult	burial_cemetery	NA
DA111	DA111	Lovosice 2	CzechRepublic	CentralEasternEurope	Czech_IronAge_Hallstatt	50.51	14.05	Damgaard_2018_Nature	Damgaard_2018_Nature	https://doi.org/10.1038/s41586-018-0094-2	https://doi.org/10.1038/s41586-018-0094-2	PRJEB65256	2630	48	2786	2730	2758	direct	NA	XY	Adult	burial_cemetery	0.900267
DA112	DA112	Lovosice 2	CzechRepublic	CentralEasternEurope	Czech_IronAge_Hallstatt	50.51	14.05	Damgaard_2018_Nature	Damgaard_2018_Nature	https://doi.org/10.1038/s41586-018-0094-2	https://doi.org/10.1038/s41586-018-0094-2	PRJEB65256	2430	40	2679	2643	2661	direct	NA	XX	Adult	burial_cemetery	0.414062
RISE578	RISE578	Moravska Nova Ves	CzechRepublic	CentralEasternEurope	Czech_BronzeAge	48.799	17.022	this_study_Allentoft_2015_Nature	Allentoft_2015_Nature	NA	https://doi.org/10.1038/nature14507	PRJEB65256	NA	NA	NA	NA	NA	context	Tooth	NA	NA	burial_cemetery	NA
RISE579	I5037	Moravska Nova Ves	CzechRepublic	CentralEasternEurope	Czech_BronzeAge	48.799	17.022	Olalde_2018_Nature	Allentoft_2015_Nature	https://doi.org/10.1038/nature25738	https://doi.org/10.1038/nature14507	PRJEB65256	NA	NA	4250	3950	4100	context	Tooth	NA	NA	burial_cemetery	NA
RISE580	RISE580	Moravska Nova Ves	CzechRepublic	CentralEasternEurope	Czech_BronzeAge	48.799	17.022	this_study_Allentoft_2015_Nature	Allentoft_2015_Nature	NA	https://doi.org/10.1038/nature14507	PRJEB65256	NA	NA	NA	NA	NA	context	Tooth	NA	NA	burial_cemetery	NA
RISE581	RISE581	Moravska Nova Ves	CzechRepublic	CentralEasternEurope	Czech_BronzeAge	48.799	17.022	this_study_Allentoft_2015_Nature	Allentoft_2015_Nature	NA	https://doi.org/10.1038/nature14507	PRJEB65256	NA	NA	NA	NA	NA	context	Tooth	NA	NA	burial_cemetery	NA
RISE582	RISE582	Moravska Nova Ves	CzechRepublic	CentralEasternEurope	Czech_BronzeAge	48.799	17.022	this_study_Allentoft_2015_Nature	Allentoft_2015_Nature	NA	https://doi.org/10.1038/nature14507	PRJEB65256	NA	NA	NA	NA	NA	context	Tooth	NA	NA	burial_cemetery	NA
RISE583	RISE583	Moravska Nova Ves	CzechRepublic	CentralEasternEurope	Czech_BronzeAge	48.799	17.022	this_study_Allentoft_2015_Nature	Allentoft_2015_Nature	NA	https://doi.org/10.1038/nature14507	PRJEB65256	NA	NA	NA	NA	NA	context	Tooth	NA	NA	burial_cemetery	NA
RISE584	I5042	Moravska Nova Ves	CzechRepublic	CentralEasternEurope	Czech_BronzeAge	48.799	17.022	Olalde_2018_Nature	Allentoft_2015_Nature	https://doi.org/10.1038/nature25738	https://doi.org/10.1038/nature14507	PRJEB65256	NA	NA	4250	3950	4100	context	Tooth	NA	NA	burial_cemetery	NA
RISE585	I4141	Moravska Nova Ves	CzechRepublic	CentralEasternEurope	Czech_BronzeAge	48.799	17.022	Olalde_2018_Nature	Allentoft_2015_Nature	https://doi.org/10.1038/nature25738	https://doi.org/10.1038/nature14507	PRJEB65256	NA	NA	4750	3750	4250	context	Tooth	NA	NA	burial_cemetery	NA
RISE586	RISE586	Moravska Nova Ves	CzechRepublic	CentralEasternEurope	Czech_BronzeAge_Unetice	48.8	17.02	Allentoft_2015_Nature	Allentoft_2015_Nature	https://doi.org/10.1038/nature14507	https://doi.org/10.1038/nature14507	PRJEB65256	NA	NA	4250	3750	4000	context	Tooth	XX	Adult	burial_cemetery	0.150827
NEO128	NEO128	Vedrovice	CzechRepublic	CentralEasternEurope	Czech_Neolithic_LBK	49.021	16.38	Allentoft_2024_Nature	Allentoft_2024_Nature	https://doi.org/10.1038/s41586-023-06865-0	https://doi.org/10.1038/s41586-023-06865-0	PRJEB64656	6259	45	7271	7011	7141	direct	Tooth	XY	Adult	burial	0.0627434
RISE573	RISE573	Velke Prilepy	CzechRepublic	CentralEasternEurope	Czech_BronzeAge	50.16	14.311	this_study_Allentoft_2015_Nature	Allentoft_2015_Nature	NA	https://doi.org/10.1038/nature14507	PRJEB65256	NA	NA	NA	NA	NA	context	Tooth	NA	NA	burial_cemetery	NA
RISE574	RISE574	Velke Prilepy	CzechRepublic	CentralEasternEurope	Czech_BronzeAge	50.16	14.311	this_study_Allentoft_2015_Nature	Allentoft_2015_Nature	NA	https://doi.org/10.1038/nature14507	PRJEB65256	NA	NA	NA	NA	NA	context	Tooth	NA	NA	burial_cemetery	NA
RISE575	RISE575	Velke Prilepy	CzechRepublic	CentralEasternEurope	Czech_BronzeAge	50.16	14.311	this_study_Allentoft_2015_Nature	Allentoft_2015_Nature	NA	https://doi.org/10.1038/nature14507	PRJEB65256	NA	NA	NA	NA	NA	context	Tooth	NA	NA	burial_cemetery	NA
RISE576	RISE576	Velke Prilepy	CzechRepublic	CentralEasternEurope	Czech_BronzeAge	50.16	14.311	this_study_Allentoft_2015_Nature	Allentoft_2015_Nature	NA	https://doi.org/10.1038/nature14507	PRJEB65256	NA	NA	NA	NA	NA	context	Tooth	NA	NA	burial_cemetery	NA
RISE577	RISE577	Velke Prilepy	CzechRepublic	CentralEasternEurope	Czech_BronzeAge_Unetice	50.17	14.32	Allentoft_2015_Nature	Allentoft_2015_Nature	https://doi.org/10.1038/nature14507	https://doi.org/10.1038/nature14507	PRJEB65256	NA	NA	4250	3750	4000	context	Tooth	XX	Adult	burial_cemetery	1.42841
RISE570	RISE570	Vikletice	CzechRepublic	CentralEasternEurope	Czech_BronzeAge	50.348	13.4	this_study_Allentoft_2015_Nature	Allentoft_2015_Nature	NA	https://doi.org/10.1038/nature14507	PRJEB65256	NA	NA	NA	NA	NA	context	Tooth	NA	NA	burial_cemetery	NA
DA199	DA199	Arkus, Koveshalom	Hungary	CentralEasternEurope	Hungary_Medieval	47.56	21.02	Damgaard_2018_Nature	Damgaard_2018_Nature	https://doi.org/10.1038/s41586-018-0094-2	https://doi.org/10.1038/s41586-018-0094-2	PRJEB65256	788	30	726	686	706	direct	NA	XX	NA	burial_cemetery	0.485609
RISE348	RISE348	Battonya Voros Oktober	Hungary	CentralEasternEurope	Hungary_BronzeAge	46.356	20.985	this_study_Allentoft_2015_Nature	Allentoft_2015_Nature	NA	https://doi.org/10.1038/nature14507	PRJEB65256	3485	37	3855	3643	3749	direct	Tooth	NA	Adult	burial_cemetery	NA
RISE349	RISE349	Battonya Voros Oktober	Hungary	CentralEasternEurope	Hungary_BronzeAge	46.356	20.985	Allentoft_2015_Nature	Allentoft_2015_Nature	https://doi.org/10.1038/nature14507	https://doi.org/10.1038/nature14507	PRJEB65256	3588	34	3984	3734	3859	direct	Tooth	NA	Maturus	burial_cemetery	NA
RISE355	RISE355	Battonya Voros Oktober	Hungary	CentralEasternEurope	Hungary_BronzeAge	46.356	20.985	this_study_Allentoft_2015_Nature	Allentoft_2015_Nature	NA	https://doi.org/10.1038/nature14507	PRJEB65256	3623	29	4070	3847	3958.5	direct	Tooth	NA	Maturus	burial_cemetery	NA
RISE557	I4131	Budapest-Bekasmegyer	Hungary	CentralEasternEurope	Hungary_BronzeAge	47.602	19.061	Olalde_2018_Nature	Olalde_2018_Nature	https://doi.org/10.1038/nature25738	https://doi.org/10.1038/nature25738	PRJEB65256	3874	33	4412	4158	4285	direct	Tooth	NA	Adult	burial_cemetery	NA
NEO130	NEO130	Dezsk	Hungary	CentralEasternEurope	Hungary_Neolithic_Koros	46.251	20.259	Allentoft_2024_Nature	Allentoft_2024_Nature	https://doi.org/10.1038/s41586-023-06865-0	https://doi.org/10.1038/s41586-023-06865-0	PRJEB64656	6950	48	7924	7681	7803	direct	Tooth	XX	Adult	burial	0.103483
RISE479	RISE479	Erd 4	Hungary	CentralEasternEurope	Hungary_BronzeAge_Vatya	47.34	18.9	Allentoft_2015_Nature	Allentoft_2015_Nature	https://doi.org/10.1038/nature14507	https://doi.org/10.1038/nature14507	PRJEB65256	3650	NA	3650	3450	3550	context	Bone_other	XY	Juvenile	loose_settlement	1.2889
RISE480	RISE480	Erd 4	Hungary	CentralEasternEurope	Hungary_BronzeAge_Vatya	47.34	18.9	Allentoft_2015_Nature	Allentoft_2015_Nature	https://doi.org/10.1038/nature14507	https://doi.org/10.1038/nature14507	PRJEB65256	3650	NA	3650	3450	3550	context	Bone_other	XX	Maturus	loose_settlement	0.112826
RISE482	RISE482	Erd 4	Hungary	CentralEasternEurope	Hungary_BronzeAge	47.341	18.896	this_study_Allentoft_2015_Nature	Allentoft_2015_Nature	NA	https://doi.org/10.1038/nature14507	PRJEB65256	3650	NA	3650	3450	3550	context	Bone_other	NA	Adult	loose_settlement	NA
RISE483	RISE483	Erd 4	Hungary	CentralEasternEurope	Hungary_BronzeAge_Vatya	47.34	18.9	Allentoft_2015_Nature	Allentoft_2015_Nature	https://doi.org/10.1038/nature14507	https://doi.org/10.1038/nature14507	PRJEB65256	3650	NA	3650	3450	3550	context	Bone_other	XX	Adult	loose_settlement	0.102087
RISE484	RISE484	Erd 4	Hungary	CentralEasternEurope	Hungary_BronzeAge_Vatya	47.34	18.9	Allentoft_2015_Nature	Allentoft_2015_Nature	https://doi.org/10.1038/nature14507	https://doi.org/10.1038/nature14507	PRJEB65256	3650	NA	3650	3450	3550	context	Bone_other	XX	Infant	loose_settlement	0.122695
NEO140	NEO140	Gorzsa Cukormajor	Hungary	CentralEasternEurope	Hungary_Neolithic_Tisza	46.369	20.424	Allentoft_2024_Nature	Allentoft_2024_Nature	https://doi.org/10.1038/s41586-023-06865-0	https://doi.org/10.1038/s41586-023-06865-0	PRJEB64656	5892	35	6795	6637	6716	direct	Tooth	XY	NA	burial_cemetery	0.145143
NEO142	NEO142	Gorzsa Cukormajor	Hungary	CentralEasternEurope	Hungary_Neolithic_Tisza	46.369	20.424	Allentoft_2024_Nature	Allentoft_2024_Nature	https://doi.org/10.1038/s41586-023-06865-0	https://doi.org/10.1038/s41586-023-06865-0	PRJEB64656	5839	39	6746	6504	6625	direct	Tooth	XX	NA	burial_cemetery	0.89563
NEO143	NEO143	Gorzsa Cukormajor	Hungary	CentralEasternEurope	Hungary_Neolithic_Tisza	46.369	20.424	Allentoft_2024_Nature	Allentoft_2024_Nature	https://doi.org/10.1038/s41586-023-06865-0	https://doi.org/10.1038/s41586-023-06865-0	PRJEB64656	5853	24	6744	6568	6656	direct	Tooth	XY	Adult	burial_cemetery	0.0559396
NEO145	NEO145	Gorzsa Cukormajor	Hungary	CentralEasternEurope	Hungary_Neolithic_Tisza	46.369	20.424	Allentoft_2024_Nature	Allentoft_2024_Nature	https://doi.org/10.1038/s41586-023-06865-0	https://doi.org/10.1038/s41586-023-06865-0	PRJEB64656	5908	35	6840	6657	6749	direct	Tooth	XX	NA	burial_cemetery	0.218956
NEO147	NEO147	Gorzsa Cukormajor	Hungary	CentralEasternEurope	Hungary_Neolithic_Tisza	46.369	20.424	Allentoft_2024_Nature	Allentoft_2024_Nature	https://doi.org/10.1038/s41586-023-06865-0	https://doi.org/10.1038/s41586-023-06865-0	PRJEB64656	5897	62	6888	6560	6724	direct	Tooth	XX	Adult	burial_cemetery	0.284571
NEO148	NEO148	Gorzsa Cukormajor	Hungary	CentralEasternEurope	Hungary_Neolithic_Tisza	46.369	20.424	Allentoft_2024_Nature	Allentoft_2024_Nature	https://doi.org/10.1038/s41586-023-06865-0	https://doi.org/10.1038/s41586-023-06865-0	PRJEB64656	5799	47	6735	6489	6612	direct	Tooth	XX	Adult	burial_cemetery	0.0728457
NEO149	NEO149	Gorzsa Cukormajor	Hungary	CentralEasternEurope	Hungary_Neolithic_Tisza	46.369	20.424	Allentoft_2024_Nature	Allentoft_2024_Nature	https://doi.org/10.1038/s41586-023-06865-0	https://doi.org/10.1038/s41586-023-06865-0	PRJEB64656	6088	44	7159	6797	6978	direct	Tooth	XY	NA	burial_cemetery	0.0816588
NEO137	NEO137	Hodmezovasarhely Kotac	Hungary	CentralEasternEurope	Hungary_Neolithic_Koros	46.418	20.33	Allentoft_2024_Nature	Allentoft_2024_Nature	https://doi.org/10.1038/s41586-023-06865-0	https://doi.org/10.1038/s41586-023-06865-0	PRJEB64656	6728	42	7672	7512	7592	direct	Tooth	XX	NA	burial	0.198403
NEO138	NEO138	Hodmezovasarhely Kotac	Hungary	CentralEasternEurope	Hungary_Medieval	46.418	20.33	this_study_Allentoft_2024_Nature	Allentoft_2024_Nature	NA	https://doi.org/10.1038/s41586-023-06865-0	PRJEB65256	1101	34	1174	923	1048.5	direct	Mixed	XY	NA	burial	NA
RISE320	RISE320	Jegvermi-Kert	Hungary	CentralEasternEurope	Hungary_BronzeAge	46.796	21.117	this_study_Allentoft_2015_Nature	this_study_Allentoft_2015_Nature	NA	NA	PRJEB65256	3190	30	3464	3362	3413	direct	Bone_other	NA	Infant	burial_cemetery	NA
DA194	DA194	Sandorfalva, Eperjes	Hungary	CentralEasternEurope	Hungary_IronAge_Scythian	46.34	20.16	Damgaard_2018_Nature	Damgaard_2018_Nature	https://doi.org/10.1038/s41586-018-0094-2	https://doi.org/10.1038/s41586-018-0094-2	PRJEB65256	2322	36	2358	2319	2338.5	direct	NA	XX	NA	burial_cemetery	0.769812
DA195	DA195	Sandorfalva, Eperjes	Hungary	CentralEasternEurope	Hungary_IronAge_Scythian	46.34	20.16	Damgaard_2018_Nature	Damgaard_2018_Nature	https://doi.org/10.1038/s41586-018-0094-2	https://doi.org/10.1038/s41586-018-0094-2	PRJEB65256	2479	35	2706	2677	2691.5	direct	NA	XX	NA	burial_cemetery	0.889531
DA197	DA197	Sandorfalva, Eperjes	Hungary	CentralEasternEurope	Hungary_IronAge_Scythian	46.34	20.16	Damgaard_2018_Nature	Damgaard_2018_Nature	https://doi.org/10.1038/s41586-018-0094-2	https://doi.org/10.1038/s41586-018-0094-2	PRJEB65256	2378	35	2456	2455	2455.5	direct	NA	XY	NA	burial_cemetery	0.511199
DA198	DA198	Sandorfalva, Eperjes	Hungary	CentralEasternEurope	Hungary_IronAge_Scythian	46.34	20.16	Damgaard_2018_Nature	Damgaard_2018_Nature	https://doi.org/10.1038/s41586-018-0094-2	https://doi.org/10.1038/s41586-018-0094-2	PRJEB65256	2388	36	2458	2448	2453	direct	NA	XY	NA	burial_cemetery	0.701911
RISE246	RISE246	Szazhalombatta	Hungary	CentralEasternEurope	Hungary_BronzeAge	47.327	18.962	this_study_Allentoft_2015_Nature	Allentoft_2015_Nature	NA	https://doi.org/10.1038/nature14507	PRJEB65256	3294	29	3584	3453	3518.5	direct	Bone_other	NA	NA	burial_tomb	NA
RISE254	RISE254	Szazhalombatta	Hungary	CentralEasternEurope	Hungary_BronzeAge	47.327	18.962	Allentoft_2015_Nature	Allentoft_2015_Nature	https://doi.org/10.1038/nature14507	https://doi.org/10.1038/nature14507	PRJEB65256	3631	29	4078	3859	3968.5	direct	Bone_other	NA	NA	burial_tomb	NA
RISE247	RISE247	Szazhalombatta-Foldvar	Hungary	CentralEasternEurope	Hungary_BronzeAge_Vatya	47.33	18.96	Allentoft_2015_Nature	Allentoft_2015_Nature	https://doi.org/10.1038/nature14507	https://doi.org/10.1038/nature14507	PRJEB65256	3372	29	3696	3561	3628.5	direct	Bone_other	XY	NA	burial_tomb	0.258329
RISE371	RISE371	Szoreg - C (Sziv Utca)	Hungary	CentralEasternEurope	Hungary_BronzeAge	46.22	20.199	Allentoft_2015_Nature	Allentoft_2015_Nature	https://doi.org/10.1038/nature14507	https://doi.org/10.1038/nature14507	PRJEB65256	3653	32	4086	3891	3988.5	direct	Tooth	NA	Adult	burial_cemetery	NA
RISE373	RISE373	Szoreg - C (Sziv Utca)	Hungary	CentralEasternEurope	Hungary_BronzeAge_Maros	46.22	20.2	Allentoft_2015_Nature	Allentoft_2015_Nature	https://doi.org/10.1038/nature14507	https://doi.org/10.1038/nature14507	PRJEB65256	3476	30	3836	3646	3741	direct	Tooth	XX	Adult	burial_cemetery	0.250222
RISE374	RISE374	Szoreg - C (Sziv Utca)	Hungary	CentralEasternEurope	Hungary_BronzeAge_Maros	46.22	20.2	Allentoft_2015_Nature	Allentoft_2015_Nature	https://doi.org/10.1038/nature14507	https://doi.org/10.1038/nature14507	PRJEB65256	3402	34	3816	3569	3692.5	direct	Tooth	XY	Maturus	burial_cemetery	0.152297
DA191	DA191	Tiszaszolos- Czalanyszeg 4 19 3123	Hungary	CentralEasternEurope	Hungary_IronAge_Scythian	47.56	20.71	Damgaard_2018_Nature	Damgaard_2018_Nature	https://doi.org/10.1038/s41586-018-0094-2	https://doi.org/10.1038/s41586-018-0094-2	PRJEB65256	2409	37	2486	2476	2481	direct	NA	XX	NA	burial_cemetery	0.906487
RISE377	RISE377	Veszto-Magor	Hungary	CentralEasternEurope	Hungary_Neolithic	46.939	21.209	this_study_Allentoft_2015_Nature	this_study_Allentoft_2015_Nature	NA	NA	PRJEB65256	6017	34	6951	6753	6852	direct	Tooth	NA	NA	burial_tomb	NA
RISE379	RISE379	Veszto-Magor	Hungary	CentralEasternEurope	Hungary_BronzeAge	46.939	21.209	this_study_Allentoft_2015_Nature	this_study_Allentoft_2015_Nature	NA	NA	PRJEB65256	NA	NA	NA	NA	NA	context	Tooth	NA	Maturus	burial_tomb	NA
RISE593	RISE593	Velika Gruda	Montenegro	CentralEasternEurope	Montenegro_Neolithic	42.382	18.74	this_study_Allentoft_2015_Nature	Allentoft_2015_Nature	NA	https://doi.org/10.1038/nature14507	PRJEB65256	NA	NA	NA	NA	NA	context	Tooth	NA	Adult	burial_tomb	NA
RISE594	RISE594	Velika Gruda	Montenegro	CentralEasternEurope	Montenegro_BronzeAge	42.382	18.74	this_study_Allentoft_2015_Nature	Allentoft_2015_Nature	NA	https://doi.org/10.1038/nature14507	PRJEB65256	NA	NA	NA	NA	NA	context	Tooth	NA	Maturus	burial_tomb	NA
RISE595	RISE595	Velika Gruda	Montenegro	CentralEasternEurope	Montenegro_BronzeAge	42.382	18.74	Allentoft_2015_Nature	Allentoft_2015_Nature	https://doi.org/10.1038/nature14507	https://doi.org/10.1038/nature14507	PRJEB65256	NA	NA	3150	2750	2950	context	Tooth	NA	Adult	burial_tomb	NA
RISE596	RISE596	Velika Gruda	Montenegro	CentralEasternEurope	Montenegro_IronAge	42.382	18.74	Allentoft_2015_Nature	Allentoft_2015_Nature	https://doi.org/10.1038/nature14507	https://doi.org/10.1038/nature14507	PRJEB65256	NA	NA	NA	NA	NA	context	Tooth	NA	Adult	burial_tomb	NA
VK153	VK153	Bodzia	Poland	CentralEasternEurope	Poland_VikingAge	52.7	18.9	Margyaran_2020_Nature	Margyaran_2020_Nature	https://doi.org/10.1038/s41586-020-2688-8	https://doi.org/10.1038/s41586-020-2688-8	PRJEB65256	NA	NA	950	850	900	context	Tooth	XY	Adult	burial_cemetery	0.068
VK154	VK154	Bodzia	Poland	CentralEasternEurope	Poland_VikingAge	52.7	18.9	Margyaran_2020_Nature	Margyaran_2020_Nature	https://doi.org/10.1038/s41586-020-2688-8	https://doi.org/10.1038/s41586-020-2688-8	PRJEB65256	NA	NA	950	750	850	context	Tooth	XX	Adult	burial_cemetery	2.99959
VK155	VK155	Bodzia	Poland	CentralEasternEurope	Poland_VikingAge	52.7	18.9	Margyaran_2020_Nature	Margyaran_2020_Nature	https://doi.org/10.1038/s41586-020-2688-8	https://doi.org/10.1038/s41586-020-2688-8	PRJEB65256	NA	NA	950	750	850	context	Tooth	XX	Adult	burial_cemetery	0.276861
VK156	VK156	Bodzia	Poland	CentralEasternEurope	Poland_VikingAge	52.7	18.9	Margyaran_2020_Nature	Margyaran_2020_Nature	https://doi.org/10.1038/s41586-020-2688-8	https://doi.org/10.1038/s41586-020-2688-8	PRJEB65256	NA	NA	950	750	850	context	Tooth	XY	Adult	burial_cemetery	1.00248
VK157	VK157	Bodzia	Poland	CentralEasternEurope	Poland_VikingAge	52.7	18.9	Margyaran_2020_Nature	Margyaran_2020_Nature	https://doi.org/10.1038/s41586-020-2688-8	https://doi.org/10.1038/s41586-020-2688-8	PRJEB65256	NA	NA	950	750	850	context	Tooth	XY	Adult	burial_cemetery	1.02591
VK211	VK211	Cedynia	Poland	CentralEasternEurope	Poland_VikingAge	52.88	14.2	Margyaran_2020_Nature	Margyaran_2020_Nature	https://doi.org/10.1038/s41586-020-2688-8	https://doi.org/10.1038/s41586-020-2688-8	PRJEB65256	NA	NA	850	550	700	context	Tooth	XY	Adult	burial_cemetery	0.104331
VK212	VK212	Cedynia	Poland	CentralEasternEurope	Poland_VikingAge	52.88	14.2	Margyaran_2020_Nature	Margyaran_2020_Nature	https://doi.org/10.1038/s41586-020-2688-8	https://doi.org/10.1038/s41586-020-2688-8	PRJEB65256	NA	NA	977	800	889	direct	Tooth	XY	Adult	burial_cemetery	0.353906
RISE139	RISE139	Chociwel	Poland	CentralEasternEurope	Poland_BronzeAge	50.796	17.094	Allentoft_2015_Nature	Allentoft_2015_Nature	https://doi.org/10.1038/nature14507	https://doi.org/10.1038/nature14507	PRJEB65256	3645	33	4085	3873	3979	direct	Tooth	NA	Maturus	burial_cemetery	NA
VK200	VK200	Czersk gr. 609	Poland	CentralEasternEurope	Poland_VikingAge	52.08	21.02	Margyaran_2020_Nature	Margyaran_2020_Nature	https://doi.org/10.1038/s41586-020-2688-8	https://doi.org/10.1038/s41586-020-2688-8	PRJEB65256	NA	NA	900	750	825	direct	Tooth	XY	Maturus	burial_cemetery	0.018
VK210	VK210	Krakow	Poland	CentralEasternEurope	Poland_Medieval	50.04	19.9	Margyaran_2020_Nature	Margyaran_2020_Nature	https://doi.org/10.1038/s41586-020-2688-8	https://doi.org/10.1038/s41586-020-2688-8	PRJEB65256	NA	NA	850	650	750	context	Tooth	XY	Adult	burial_cemetery	0.045
RISE431	RISE431	Leki Male	Poland	CentralEasternEurope	Poland_Neolithic_CWC	52.14	16.54	Allentoft_2015_Nature	Allentoft_2015_Nature	https://doi.org/10.1038/nature14507	https://doi.org/10.1038/nature14507	PRJEB65256	3762	27	4236	3998	4117	direct	Tooth	XY	Adult	burial_tomb	0.111994
RISE1	RISE1	Oblaczkowo 7	Poland	CentralEasternEurope	Poland_BronzeAge	52.29	17.54	this_study_Allentoft_2015_Nature	this_study_Allentoft_2015_Nature	NA	NA	PRJEB65256	4117	28	4815	4528	4671.5	direct	Tooth	NA	Infant	burial	NA
RISE145	RISE145	Polwica	Poland	CentralEasternEurope	Poland_BronzeAge	50.913	17.177	Allentoft_2015_Nature	Allentoft_2015_Nature	https://doi.org/10.1038/nature14507	https://doi.org/10.1038/nature14507	PRJEB65256	3677	31	4138	3908	4023	direct	Tooth	NA	Maturus	burial_cemetery	NA
RISE150	RISE150	Przeclawice	Poland	CentralEasternEurope	Poland_BronzeAge_Unetice	50.92	16.96	Allentoft_2015_Nature	Allentoft_2015_Nature	https://doi.org/10.1038/nature14507	https://doi.org/10.1038/nature14507	PRJEB65256	3469	31	3835	3643	3739	direct	Bone_other	XX	Adult	burial_cemetery	2.71922
VK494	VK494	Sandomierz	Poland	CentralEasternEurope	Poland_VikingAge	50.68	21.75	Margyaran_2020_Nature	Margyaran_2020_Nature	https://doi.org/10.1038/s41586-020-2688-8	https://doi.org/10.1038/s41586-020-2688-8	PRJEB65256	NA	NA	950	750	850	context	Tooth	XY	NA	burial_cemetery	0.171572
NEO640	NEO640	Slonowice	Poland	CentralEasternEurope	Poland_Neolithic_FBC	50.267	20.45	Allentoft_2024_Nature	Allentoft_2024_Nature	https://doi.org/10.1038/s41586-023-06865-0	https://doi.org/10.1038/s41586-023-06865-0	PRJEB64656	4564	33	4964	4836	4900	direct	Tooth	XY	NA	burial_cemetery	0.200557
NEO641	NEO641	Slonowice	Poland	CentralEasternEurope	Poland_Neolithic_FBC	50.267	20.45	Allentoft_2024_Nature	Allentoft_2024_Nature	https://doi.org/10.1038/s41586-023-06865-0	https://doi.org/10.1038/s41586-023-06865-0	PRJEB64656	4717	32	5289	4974	5132	direct	Tooth	XX	NA	burial_cemetery	0.261845
RISE154	RISE154	Szczepankowice	Poland	CentralEasternEurope	Poland_BronzeAge_Unetice	50.95	16.94	Allentoft_2015_Nature	Allentoft_2015_Nature	https://doi.org/10.1038/nature14507	https://doi.org/10.1038/nature14507	PRJEB65256	3522	24	3875	3715	3795	direct	Tooth	XX	Adult	burial_tomb	0.13455
RISE109	RISE109	Wojkowice	Poland	CentralEasternEurope	Poland_BronzeAge_Unetice	50.98	17.07	Allentoft_2015_Nature	Allentoft_2015_Nature	https://doi.org/10.1038/nature14507	https://doi.org/10.1038/nature14507	PRJEB65256	3544	26	3904	3722	3813	direct	Tooth	XX	Adult	burial_cemetery	0.196268
RISE152	RISE152	Wojkowice	Poland	CentralEasternEurope	Poland_BronzeAge	50.98	17.068	this_study_Allentoft_2015_Nature	Allentoft_2015_Nature	NA	https://doi.org/10.1038/nature14507	PRJEB65256	3544	26	3908	3719	3836	direct	Tooth	NA	Adult	burial_cemetery	NA
NEO674	NEO674	Baile Herculane	Romania	CentralEasternEurope	Romania_Neolithic	44.896	22.428	Allentoft_2024_Nature	Allentoft_2024_Nature	https://doi.org/10.1038/s41586-023-06865-0	https://doi.org/10.1038/s41586-023-06865-0	PRJEB64656	5078	41	5702	5477	5590	direct	Tooth	XY	NA	cave	0.237001
NEO671	NEO671	Schela Cladovei	Romania	CentralEasternEurope	Romania_Mesolithic	44.635	22.66	Allentoft_2024_Nature	Allentoft_2024_Nature	https://doi.org/10.1038/s41586-023-06865-0	https://doi.org/10.1038/s41586-023-06865-0	PRJEB64656	8275	43	8855	8462	8659	direct	Tooth	XY	NA	burial	0.145968
NEO672	NEO672	Schela Cladovei	Romania	CentralEasternEurope	Romania_Mesolithic	44.635	22.66	Allentoft_2024_Nature	Allentoft_2024_Nature	https://doi.org/10.1038/s41586-023-06865-0	https://doi.org/10.1038/s41586-023-06865-0	PRJEB64656	8384	43	8987	8641	8814	direct	Tooth	XX	NA	burial	0.39721
DA243	DA243	Alan 51	Russia	CentralEasternEurope	Russia_IronAge_Alan	43.96	42.59	Damgaard_2018_Nature	Damgaard_2018_Nature	https://doi.org/10.1038/s41586-018-0094-2	https://doi.org/10.1038/s41586-018-0094-2	PRJEB65256	NA	NA	NA	NA	1533	context	Tooth	XY	NA	burial_cemetery	3.24879
DA188	DA188	Belgorod region	Russia	CentralEasternEurope	Russia_IronAge	50.1145	38.3009	Damgaard_2018_Nature	Damgaard_2018_Nature	https://doi.org/10.1038/s41586-018-0094-2	https://doi.org/10.1038/s41586-018-0094-2	PRJEB65256	1187	31	1242	994	1107	direct	Tooth	XY	NA	burial_cemetery	NA
DA189	DA189	Belgorod region	Russia	CentralEasternEurope	Russia_IronAge	50.4762	36.9828	Damgaard_2018_Nature	Damgaard_2018_Nature	https://doi.org/10.1038/s41586-018-0094-2	https://doi.org/10.1038/s41586-018-0094-2	PRJEB65256	NA	NA	1250	1100	1175	context	Tooth	XY	NA	burial_cemetery	NA
DA190	DA190	Belgorod region	Russia	CentralEasternEurope	Russia_IronAge	50.4762	36.9828	Damgaard_2018_Nature	Damgaard_2018_Nature	https://doi.org/10.1038/s41586-018-0094-2	https://doi.org/10.1038/s41586-018-0094-2	PRJEB65256	1351	32	1340	1176	1282	direct	Tooth	XY	NA	burial_cemetery	NA
RISE395	RISE395	Bol'shekaraganskii	Russia	CentralEasternEurope	Russia_BronzeAge_Sintashta	52.64	59.54	Allentoft_2015_Nature	Allentoft_2015_Nature	https://doi.org/10.1038/nature14507	https://doi.org/10.1038/nature14507	PRJEB65256	3540	33	3910	3706	3808	direct	Tooth	XX	Adult	burial_kurgan	2.37884
NEO60	NEO60	Bol'shoy Oleni Ostrov	Russia	CentralEasternEurope	Russia_BronzeAge	68.966	33.083	Allentoft_2024_Nature	Allentoft_2024_Nature	https://doi.org/10.1038/s41586-023-06865-0	https://doi.org/10.1038/s41586-023-06865-0	PRJEB64656	3289	31	3378	3221	3300	direct	Tooth	XX	Infant	burial_cemetery	0.38869
NEO61	NEO61	Bol'shoy Oleni Ostrov	Russia	CentralEasternEurope	Russia_BronzeAge	68.966	33.083	Allentoft_2024_Nature	Allentoft_2024_Nature	https://doi.org/10.1038/s41586-023-06865-0	https://doi.org/10.1038/s41586-023-06865-0	PRJEB64656	3358	28	3380	3231	3306	direct	Tooth	XX	Infant	burial_cemetery	0.0297364
NEO62	NEO62	Bol'shoy Oleni Ostrov	Russia	CentralEasternEurope	Russia_BronzeAge	68.966	33.083	Allentoft_2024_Nature	Allentoft_2024_Nature	https://doi.org/10.1038/s41586-023-06865-0	https://doi.org/10.1038/s41586-023-06865-0	PRJEB64656	3301	40	3391	3181	3286	direct	Bone_petrous	XX	Infant	burial_cemetery	1.76981
RISE386	RISE386	Bulanovo	Russia	CentralEasternEurope	Russia_BronzeAge_Sintashta	52.45	55.16	Allentoft_2015_Nature	Allentoft_2015_Nature	https://doi.org/10.1038/nature14507	https://doi.org/10.1038/nature14507	PRJEB65256	3775	34	4248	3995	4121.5	direct	Tooth	XY	Adult	burial_cemetery	0.925943
RISE387	RISE387	Bulanovo	Russia	CentralEasternEurope	Russia_BronzeAge	52.453	55.16	Muehlemann_2018_Nature	Allentoft_2015_Nature	https://doi.org/10.1038/s41586-018-0097-z	https://doi.org/10.1038/nature14507	PRJEB65256	3822	33	4405	4094	4249.5	direct	Tooth	NA	NA	burial_cemetery	NA
RISE394	RISE394	Bulanovo	Russia	CentralEasternEurope	Russia_BronzeAge_Sintashta	52.45	55.16	Allentoft_2015_Nature	Allentoft_2015_Nature	https://doi.org/10.1038/nature14507	https://doi.org/10.1038/nature14507	PRJEB65256	3532	34	3899	3704	3801.5	direct	Tooth	XX	Adult	burial_cemetery	0.392191
VK223	VK223	Gnezdovo	Russia	CentralEasternEurope	Russia_VikingAge	54.78	31.87	Margyaran_2020_Nature	Margyaran_2020_Nature	https://doi.org/10.1038/s41586-020-2688-8	https://doi.org/10.1038/s41586-020-2688-8	PRJEB65256	NA	NA	950	750	850	context	Tooth	XY	NA	burial_cemetery	0.365839
VK224	VK224	Gnezdovo	Russia	CentralEasternEurope	Russia_VikingAge	54.78	31.87	Margyaran_2020_Nature	Margyaran_2020_Nature	https://doi.org/10.1038/s41586-020-2688-8	https://doi.org/10.1038/s41586-020-2688-8	PRJEB65256	NA	NA	950	750	850	context	Tooth	XY	NA	burial_cemetery	0.228128
VK254	VK254	Gnezdovo	Russia	CentralEasternEurope	Russia_VikingAge	54.78	31.87	Margyaran_2020_Nature	Margyaran_2020_Nature	https://doi.org/10.1038/s41586-020-2688-8	https://doi.org/10.1038/s41586-020-2688-8	PRJEB65256	NA	NA	950	750	850	context	Tooth	XX	NA	burial_cemetery	0.531815
VK272	VK272	Gnezdovo	Russia	CentralEasternEurope	Russia_VikingAge	54.78	31.87	Margyaran_2020_Nature	Margyaran_2020_Nature	https://doi.org/10.1038/s41586-020-2688-8	https://doi.org/10.1038/s41586-020-2688-8	PRJEB65256	NA	NA	950	750	850	context	Tooth	XX	NA	burial_cemetery	0.201009
VK273	VK273	Gnezdovo	Russia	CentralEasternEurope	Russia_VikingAge	54.78	31.87	Margyaran_2020_Nature	Margyaran_2020_Nature	https://doi.org/10.1038/s41586-020-2688-8	https://doi.org/10.1038/s41586-020-2688-8	PRJEB65256	NA	NA	950	750	850	context	Bone_petrous	XY	NA	burial_cemetery	1.14003
VK466	VK466	Gnezdovo	Russia	CentralEasternEurope	Russia_VikingAge	54.78	31.87	Margyaran_2020_Nature	Margyaran_2020_Nature	https://doi.org/10.1038/s41586-020-2688-8	https://doi.org/10.1038/s41586-020-2688-8	PRJEB65256	NA	NA	950	750	850	context	Bone_petrous	XY	NA	burial_cemetery	0.128319
VK222	VK222	Gnezdovo 60-95	Russia	CentralEasternEurope	Russia_VikingAge	54.78	31.87	Margyaran_2020_Nature	Margyaran_2020_Nature	https://doi.org/10.1038/s41586-020-2688-8	https://doi.org/10.1038/s41586-020-2688-8	PRJEB65256	NA	NA	950	850	900	context	Tooth	XY	NA	burial_cemetery	0.001
VK470	VK470	Gnezdovo 77-212	Russia	CentralEasternEurope	Russia_VikingAge	54.78	31.87	Margyaran_2020_Nature	Margyaran_2020_Nature	https://doi.org/10.1038/s41586-020-2688-8	https://doi.org/10.1038/s41586-020-2688-8	PRJEB65256	NA	NA	950	850	900	context	Tooth	XX	NA	burial_cemetery	0.027
VK252	VK252	Gnezdovo 78-258	Russia	CentralEasternEurope	Russia_VikingAge	54.78	31.87	Margyaran_2020_Nature	Margyaran_2020_Nature	https://doi.org/10.1038/s41586-020-2688-8	https://doi.org/10.1038/s41586-020-2688-8	PRJEB65256	NA	NA	950	850	900	context	Tooth	XY	NA	burial_cemetery	0.003
VK253	VK253	Gnezdovo 78-262	Russia	CentralEasternEurope	Russia_VikingAge	54.78	31.87	Margyaran_2020_Nature	Margyaran_2020_Nature	https://doi.org/10.1038/s41586-020-2688-8	https://doi.org/10.1038/s41586-020-2688-8	PRJEB65256	NA	NA	950	850	900	context	Tooth	XX	NA	burial_cemetery	0.008
VK413	VK413	Gnezdovo 81-290	Russia	CentralEasternEurope	Russia_VikingAge	54.78	31.87	Margyaran_2020_Nature	Margyaran_2020_Nature	https://doi.org/10.1038/s41586-020-2688-8	https://doi.org/10.1038/s41586-020-2688-8	PRJEB65256	NA	NA	950	850	900	context	Tooth	XX	NA	burial_cemetery	0.027
VK255	VK255	Gnezdovo 81-292	Russia	CentralEasternEurope	Russia_VikingAge	54.78	31.87	Margyaran_2020_Nature	Margyaran_2020_Nature	https://doi.org/10.1038/s41586-020-2688-8	https://doi.org/10.1038/s41586-020-2688-8	PRJEB65256	NA	NA	950	850	900	context	Tooth	XX	NA	burial_cemetery	0.074
NEO113	NEO113	Golubaya Krinitsa	Russia	CentralEasternEurope	Russia_Neolithic_MiddleDon	50.073	39.878	Allentoft_2024_Nature	Allentoft_2024_Nature	https://doi.org/10.1038/s41586-023-06865-0	https://doi.org/10.1038/s41586-023-06865-0	PRJEB64656	6627	39	7423	7172	7298	direct	Bone_other	XY	NA	burial_cemetery	0.110587
NEO204	NEO204	Golubaya Krinitsa	Russia	CentralEasternEurope	Russia_Neolithic_MiddleDon	50.072	39.894	Allentoft_2024_Nature	Allentoft_2024_Nature	https://doi.org/10.1038/s41586-023-06865-0	https://doi.org/10.1038/s41586-023-06865-0	PRJEB64656	6582	68	7425	7030	7228	direct	Tooth	XY	NA	burial_cemetery	0.0737563
NEO207	NEO207	Golubaya Krinitsa	Russia	CentralEasternEurope	Russia_Neolithic_MiddleDon	50.072	39.894	Allentoft_2024_Nature	Allentoft_2024_Nature	https://doi.org/10.1038/s41586-023-06865-0	https://doi.org/10.1038/s41586-023-06865-0	PRJEB64656	6434	58	7255	6939	7097	direct	Tooth	XX	NA	burial_cemetery	0.0625913
NEO209	NEO209	Golubaya Krinitsa	Russia	CentralEasternEurope	Russia_Neolithic_MiddleDon	50.072	39.894	Allentoft_2024_Nature	Allentoft_2024_Nature	https://doi.org/10.1038/s41586-023-06865-0	https://doi.org/10.1038/s41586-023-06865-0	PRJEB64656	6617	28	7419	7172	7296	direct	Tooth	XY	NA	burial_cemetery	0.0679384
NEO210	NEO210	Golubaya Krinitsa	Russia	CentralEasternEurope	Russia_Neolithic_MiddleDon	50.072	39.894	Allentoft_2024_Nature	Allentoft_2024_Nature	https://doi.org/10.1038/s41586-023-06865-0	https://doi.org/10.1038/s41586-023-06865-0	PRJEB64656	6687	29	7229	6986	7108	direct	Tooth	XY	NA	burial_cemetery	0.0653479
NEO212	NEO212	Golubaya Krinitsa	Russia	CentralEasternEurope	Russia_Neolithic_MiddleDon	50.072	39.894	Allentoft_2024_Nature	Allentoft_2024_Nature	https://doi.org/10.1038/s41586-023-06865-0	https://doi.org/10.1038/s41586-023-06865-0	PRJEB64656	6730	39	7475	7311	7393	direct	Tooth	XY	NA	burial_cemetery	3.17788
RISE603	RISE603	Kam-Tyttugem	Russia	CentralEasternEurope	Russia_IronAge	49.923	89.003	this_study_Allentoft_2015_Nature	this_study_Allentoft_2015_Nature	NA	NA	PRJEB65256	NA	NA	NA	NA	NA	context	Tooth	NA	NA	cave	NA
RISE523	RISE523	Kapova cave	Russia	CentralEasternEurope	Russia_BronzeAge_Mezhovskaya	53.04	57.07	Allentoft_2015_Nature	Allentoft_2015_Nature	https://doi.org/10.1038/nature14507	https://doi.org/10.1038/nature14507	PRJEB65256	3192	37	3548	3348	3448	direct	Tooth	XX	NA	cave	2.21621
RISE524	RISE524	Kapova cave	Russia	CentralEasternEurope	Russia_BronzeAge	53.043	57.066	Allentoft_2015_Nature	Allentoft_2015_Nature	https://doi.org/10.1038/nature14507	https://doi.org/10.1038/nature14507	PRJEB65256	NA	NA	3250	2750	3000	context	Tooth	NA	NA	cave	NA
RISE525	RISE525	Kapova cave	Russia	CentralEasternEurope	Russia_BronzeAge_Mezhovskaya	53.04	57.07	Allentoft_2015_Nature	Allentoft_2015_Nature	https://doi.org/10.1038/nature14507	https://doi.org/10.1038/nature14507	PRJEB65256	NA	NA	3250	2750	3000	context	Bone_other	XY	NA	cave	0.1977
RISE526	RISE526	Kapova cave	Russia	CentralEasternEurope	Russia_BronzeAge	53.043	57.066	this_study_Allentoft_2015_Nature	Allentoft_2015_Nature	NA	https://doi.org/10.1038/nature14507	PRJEB65256	3063	37	3364	3176	3270	direct	Tooth	NA	NA	cave	NA
NEO555	NEO555	Karavaikha	Russia	CentralEasternEurope	Russia_Neolithic	60.414	38.932	Allentoft_2024_Nature	Allentoft_2024_Nature	https://doi.org/10.1038/s41586-023-06865-0	https://doi.org/10.1038/s41586-023-06865-0	PRJEB64656	7709	45	8368	8186	8277	direct	Tooth	XY	Adult	burial_cemetery	2.09701
NEO556	NEO556	Karavaikha	Russia	CentralEasternEurope	Russia_Neolithic	60.414	38.932	Allentoft_2024_Nature	Allentoft_2024_Nature	https://doi.org/10.1038/s41586-023-06865-0	https://doi.org/10.1038/s41586-023-06865-0	PRJEB64656	6627	40	7159	6901	7030	direct	Bone_petrous	XX	Adult	burial_cemetery	1.1222
NEO557	NEO557	Karavaikha	Russia	CentralEasternEurope	Russia_Neolithic	60.414	38.932	Allentoft_2024_Nature	Allentoft_2024_Nature	https://doi.org/10.1038/s41586-023-06865-0	https://doi.org/10.1038/s41586-023-06865-0	PRJEB64656	7615	60	8028	7795	7912	direct	Bone_petrous	XY	Maturus	burial_cemetery	0.777654
NEO558	NEO558	Karavaikha	Russia	CentralEasternEurope	Russia_Neolithic	60.414	38.932	Allentoft_2024_Nature	Allentoft_2024_Nature	https://doi.org/10.1038/s41586-023-06865-0	https://doi.org/10.1038/s41586-023-06865-0	PRJEB64656	7540	56	8195	7974	8085	direct	Bone_petrous	XY	Adult	burial_cemetery	0.709883
NEO559	NEO559	Karavaikha	Russia	CentralEasternEurope	Russia_Neolithic	60.414	38.932	Allentoft_2024_Nature	Allentoft_2024_Nature	https://doi.org/10.1038/s41586-023-06865-0	https://doi.org/10.1038/s41586-023-06865-0	PRJEB64656	7690	40	8355	8181	8268	direct	Bone_petrous	XY	Adult	burial_cemetery	1.22851
NEO560	NEO560	Karavaikha	Russia	CentralEasternEurope	Russia_Neolithic	60.414	38.932	Allentoft_2024_Nature	Allentoft_2024_Nature	https://doi.org/10.1038/s41586-023-06865-0	https://doi.org/10.1038/s41586-023-06865-0	PRJEB64656	7337	42	8010	7799	7905	direct	Bone_petrous	XY	Maturus	burial_cemetery	1.54854
NEO561	NEO561	Karavaikha	Russia	CentralEasternEurope	Russia_Neolithic	60.414	38.932	Allentoft_2024_Nature	Allentoft_2024_Nature	https://doi.org/10.1038/s41586-023-06865-0	https://doi.org/10.1038/s41586-023-06865-0	PRJEB64656	7632	44	8331	8036	8184	direct	Bone_petrous	XX	Maturus	burial_cemetery	1.35901
Kostenki_xUSER	Kostenki	Kostenki	Russia	CentralEasternEurope	Russia_UpperPaleolithic_Kostenki	51.23	39.3	Seguin-Orlando_2014_Science	Seguin-Orlando_2014_Science	https://doi.org/10.1126/science.aaa0114	https://doi.org/10.1126/science.aaa0114	PRJEB7618	33250	NA	38680	36260	37470	direct	Bone_other	XY	Adult	burial	2.5282
NEO172	NEO172	Ksizovo 6	Russia	CentralEasternEurope	Russia_Neolithic	52.278	38.955	Allentoft_2024_Nature	Allentoft_2024_Nature	https://doi.org/10.1038/s41586-023-06865-0	https://doi.org/10.1038/s41586-023-06865-0	PRJEB64656	6181	47	6887	6661	6774	direct	Tooth	XY	NA	burial	0.0729317
NEO173	NEO173	Ksizovo 6	Russia	CentralEasternEurope	Russia_Neolithic	52.278	38.955	Allentoft_2024_Nature	Allentoft_2024_Nature	https://doi.org/10.1038/s41586-023-06865-0	https://doi.org/10.1038/s41586-023-06865-0	PRJEB64656	5789	34	6397	6289	6343	direct	Tooth	XX	NA	burial	0.689664
NEO174	NEO174	Ksizovo 6	Russia	CentralEasternEurope	Russia_Neolithic	52.278	38.955	Allentoft_2024_Nature	Allentoft_2024_Nature	https://doi.org/10.1038/s41586-023-06865-0	https://doi.org/10.1038/s41586-023-06865-0	PRJEB64656	4865	33	5466	5148	5307	direct	Tooth	XX	NA	burial	1.15206
NEO175	NEO175	Ksizovo 6	Russia	CentralEasternEurope	Russia_Neolithic	52.278	38.955	Allentoft_2024_Nature	Allentoft_2024_Nature	https://doi.org/10.1038/s41586-023-06865-0	https://doi.org/10.1038/s41586-023-06865-0	PRJEB64656	4052	34	4793	4421	4607	direct	Tooth	XY	NA	burial	0.416698
NEO687	NEO687	Kumyshanskaya Cave	Russia	CentralEasternEurope	Russia_Neolithic	57.58	58.2	Allentoft_2024_Nature	Allentoft_2024_Nature	https://doi.org/10.1038/s41586-023-06865-0	https://doi.org/10.1038/s41586-023-06865-0	PRJEB64656	4922	47	5574	5311	5443	direct	Bone_other	XY	Infant	cave	0.440898
VK160	VK160	Kurevanikka	Russia	CentralEasternEurope	Russia_VikingAge	58.78	36.16	Margyaran_2020_Nature	Margyaran_2020_Nature	https://doi.org/10.1038/s41586-020-2688-8	https://doi.org/10.1038/s41586-020-2688-8	PRJEB65256	NA	NA	950	550	750	context	Tooth	XY	NA	burial_cemetery	1.85419
VK161	VK161	Kurevanikka_7283-4	Russia	CentralEasternEurope	Russia_VikingAge	58.78	36.16	Margyaran_2020_Nature	Margyaran_2020_Nature	https://doi.org/10.1038/s41586-020-2688-8	https://doi.org/10.1038/s41586-020-2688-8	PRJEB65256	NA	NA	950	650	800	context	Tooth	XY	NA	burial_cemetery	0.023
VK14	VK14	Ladoga	Russia	CentralEasternEurope	Russia_VikingAge	60	32.3	Margyaran_2020_Nature	Margyaran_2020_Nature	https://doi.org/10.1038/s41586-020-2688-8	https://doi.org/10.1038/s41586-020-2688-8	PRJEB65256	NA	NA	950	650	800	context	Mixed	XY	NA	burial_cemetery	0.168675
VK15	VK15	Ladoga	Russia	CentralEasternEurope	Russia_VikingAge	60	32.3	Margyaran_2020_Nature	Margyaran_2020_Nature	https://doi.org/10.1038/s41586-020-2688-8	https://doi.org/10.1038/s41586-020-2688-8	PRJEB65256	NA	NA	950	650	800	context	Tooth	XX	NA	burial_cemetery	1.24621
VK16	VK16	Ladoga	Russia	CentralEasternEurope	Russia_VikingAge	60	32.3	Margyaran_2020_Nature	Margyaran_2020_Nature	https://doi.org/10.1038/s41586-020-2688-8	https://doi.org/10.1038/s41586-020-2688-8	PRJEB65256	NA	NA	866	812	839	context	Tooth	XY	NA	burial_cemetery	0.238135
VK17	VK17	Ladoga	Russia	CentralEasternEurope	Russia_VikingAge	60	32.3	Margyaran_2020_Nature	Margyaran_2020_Nature	https://doi.org/10.1038/s41586-020-2688-8	https://doi.org/10.1038/s41586-020-2688-8	PRJEB65256	NA	NA	950	650	800	context	Mixed	XY	NA	burial_cemetery	0.54473
VK18	VK18	Ladoga	Russia	CentralEasternEurope	Russia_VikingAge	60	32.3	Margyaran_2020_Nature	Margyaran_2020_Nature	https://doi.org/10.1038/s41586-020-2688-8	https://doi.org/10.1038/s41586-020-2688-8	PRJEB65256	NA	NA	950	650	800	context	Bone_other	XY	NA	burial_cemetery	0.807054
VK19	VK19	Ladoga	Russia	CentralEasternEurope	Russia_VikingAge	60	32.3	Margyaran_2020_Nature	Margyaran_2020_Nature	https://doi.org/10.1038/s41586-020-2688-8	https://doi.org/10.1038/s41586-020-2688-8	PRJEB65256	NA	NA	950	650	800	context	Bone_other	XX	NA	burial_cemetery	0.642759
VK20	VK20	Ladoga	Russia	CentralEasternEurope	Russia_VikingAge	60	32.3	Margyaran_2020_Nature	Margyaran_2020_Nature	https://doi.org/10.1038/s41586-020-2688-8	https://doi.org/10.1038/s41586-020-2688-8	PRJEB65256	NA	NA	915	861	888	context	Mixed	XY	NA	burial_cemetery	0.51761
VK21	VK21	Ladoga	Russia	CentralEasternEurope	Russia_VikingAge	60	32.3	Margyaran_2020_Nature	Margyaran_2020_Nature	https://doi.org/10.1038/s41586-020-2688-8	https://doi.org/10.1038/s41586-020-2688-8	PRJEB65256	NA	NA	950	650	800	context	Mixed	XX	NA	burial_cemetery	0.181097
VK218	VK218	Ladoga	Russia	CentralEasternEurope	Russia_VikingAge	60	32.3	Margyaran_2020_Nature	Margyaran_2020_Nature	https://doi.org/10.1038/s41586-020-2688-8	https://doi.org/10.1038/s41586-020-2688-8	PRJEB65256	NA	NA	950	650	800	context	Mixed	XY	NA	burial_cemetery	0.607437
VK219	VK219	Ladoga	Russia	CentralEasternEurope	Russia_VikingAge	60	32.3	Margyaran_2020_Nature	Margyaran_2020_Nature	https://doi.org/10.1038/s41586-020-2688-8	https://doi.org/10.1038/s41586-020-2688-8	PRJEB65256	NA	NA	985	931	958	context	Mixed	XY	NA	burial_cemetery	1.6494
VK22	VK22	Ladoga	Russia	CentralEasternEurope	Russia_VikingAge	60	32.3	Margyaran_2020_Nature	Margyaran_2020_Nature	https://doi.org/10.1038/s41586-020-2688-8	https://doi.org/10.1038/s41586-020-2688-8	PRJEB65256	NA	NA	950	650	800	context	Mixed	XY	NA	burial_cemetery	0.127484
VK220	VK220	Ladoga	Russia	CentralEasternEurope	Russia_VikingAge	60	32.3	Margyaran_2020_Nature	Margyaran_2020_Nature	https://doi.org/10.1038/s41586-020-2688-8	https://doi.org/10.1038/s41586-020-2688-8	PRJEB65256	NA	NA	950	650	800	context	Mixed	XY	NA	burial_cemetery	1.89552
VK221	VK221	Ladoga	Russia	CentralEasternEurope	Russia_VikingAge	60	32.3	Margyaran_2020_Nature	Margyaran_2020_Nature	https://doi.org/10.1038/s41586-020-2688-8	https://doi.org/10.1038/s41586-020-2688-8	PRJEB65256	NA	NA	1066	1012	1039	context	Mixed	XY	NA	burial_cemetery	2.03813
VK23	VK23	Ladoga	Russia	CentralEasternEurope	Russia_VikingAge	60	32.3	Margyaran_2020_Nature	Margyaran_2020_Nature	https://doi.org/10.1038/s41586-020-2688-8	https://doi.org/10.1038/s41586-020-2688-8	PRJEB65256	NA	NA	950	650	800	context	Mixed	XY	NA	burial_cemetery	0.338643
VK408	VK408	Ladoga	Russia	CentralEasternEurope	Russia_VikingAge	60	32.3	Margyaran_2020_Nature	Margyaran_2020_Nature	https://doi.org/10.1038/s41586-020-2688-8	https://doi.org/10.1038/s41586-020-2688-8	PRJEB65256	NA	NA	950	650	800	context	Mixed	XY	NA	burial_cemetery	0.172758
VK409	VK409	Ladoga	Russia	CentralEasternEurope	Russia_VikingAge	60	32.3	Margyaran_2020_Nature	Margyaran_2020_Nature	https://doi.org/10.1038/s41586-020-2688-8	https://doi.org/10.1038/s41586-020-2688-8	PRJEB65256	NA	NA	950	650	800	context	Tooth	XY	NA	burial_cemetery	0.175064
VK410	VK410	Ladoga	Russia	CentralEasternEurope	Russia_VikingAge	60	32.3	Margyaran_2020_Nature	Margyaran_2020_Nature	https://doi.org/10.1038/s41586-020-2688-8	https://doi.org/10.1038/s41586-020-2688-8	PRJEB65256	NA	NA	870	816	843	context	Mixed	XY	NA	burial_cemetery	0.134346
RISE592	RISE592	Lebedy-I	Russia	CentralEasternEurope	Russia_BronzeAge	45.629	38.257	this_study_Allentoft_2015_Nature	this_study_Allentoft_2015_Nature	NA	NA	PRJEB65256	4340	45	5040	4838	4939	direct	Tooth	NA	NA	burial_cemetery	NA
NEO536	NEO536	Minino	Russia	CentralEasternEurope	Russia_Mesolithic	59.7	39.5	Allentoft_2024_Nature	Allentoft_2024_Nature	https://doi.org/10.1038/s41586-023-06865-0	https://doi.org/10.1038/s41586-023-06865-0	PRJEB64656	9059	38	9658	9478	9568	direct	Tooth	XY	Adult	burial_cemetery	0.190177
NEO537	NEO537	Minino	Russia	CentralEasternEurope	Russia_Mesolithic	59.7	39.5	Allentoft_2024_Nature	Allentoft_2024_Nature	https://doi.org/10.1038/s41586-023-06865-0	https://doi.org/10.1038/s41586-023-06865-0	PRJEB64656	7694	30	8163	7941	8052	direct	Tooth	XY	Adult	burial_cemetery	0.147161
NEO538	NEO538	Minino	Russia	CentralEasternEurope	Russia_IronAge	59.7	39.5	Allentoft_2024_Nature	Allentoft_2024_Nature	https://doi.org/10.1038/s41586-023-06865-0	https://doi.org/10.1038/s41586-023-06865-0	PRJEB64656	2748	38	2347	2153	2250	direct	Tooth	XY	Adult	burial_cemetery	2.62552
NEO539	NEO539	Minino	Russia	CentralEasternEurope	Russia_Mesolithic	59.7	39.5	Allentoft_2024_Nature	Allentoft_2024_Nature	https://doi.org/10.1038/s41586-023-06865-0	https://doi.org/10.1038/s41586-023-06865-0	PRJEB64656	9428	32	10203	9910	10057	direct	Tooth	XX	Adult	burial_cemetery	0.291759
DA142	DA142	Nomad13, Kamyshevahsky X	Russia	CentralEasternEurope	Russia_Medieval	47.28	39.54	Damgaard_2018_Nature	Damgaard_2018_Nature	https://doi.org/10.1038/s41586-018-0094-2	https://doi.org/10.1038/s41586-018-0094-2	PRJEB65256	NA	NA	1400	1100	1250	context	Tooth	XY	NA	burial_cemetery	1.22896
DA146	DA146	North Ossetia-Alania	Russia	CentralEasternEurope	Russia_IronAge_Alan	42.86	44.19	Damgaard_2018_Nature	Damgaard_2018_Nature	https://doi.org/10.1038/s41586-018-0094-2	https://doi.org/10.1038/s41586-018-0094-2	PRJEB65256	NA	NA	1500	1100	1300	context	Tooth	XX	NA	burial_cemetery	0.26065
DA160	DA160	North Ossetia-Alania	Russia	CentralEasternEurope	Russia_IronAge_Alan	42.86	44.19	Damgaard_2018_Nature	Damgaard_2018_Nature	https://doi.org/10.1038/s41586-018-0094-2	https://doi.org/10.1038/s41586-018-0094-2	PRJEB65256	NA	NA	1500	1100	1300	context	Tooth	XX	NA	burial_cemetery	0.530253
DA161	DA161	North Ossetia-Alania	Russia	CentralEasternEurope	Russia_IronAge_Alan	42.83	44.12	Damgaard_2018_Nature	Damgaard_2018_Nature	https://doi.org/10.1038/s41586-018-0094-2	https://doi.org/10.1038/s41586-018-0094-2	PRJEB65256	NA	NA	1500	1100	1300	context	Tooth	XY	NA	burial_cemetery	0.152248
DA162	DA162	North Ossetia-Alania	Russia	CentralEasternEurope	Russia_IronAge_Alan	43.22	44.54	Damgaard_2018_Nature	Damgaard_2018_Nature	https://doi.org/10.1038/s41586-018-0094-2	https://doi.org/10.1038/s41586-018-0094-2	PRJEB65256	NA	NA	1900	1500	1700	context	Tooth	XY	NA	burial_cemetery	2.17626
DA164	DA164	North Ossetia-Alania	Russia	CentralEasternEurope	Russia_IronAge_Alan	43.33	44.18	Damgaard_2018_Nature	Damgaard_2018_Nature	https://doi.org/10.1038/s41586-018-0094-2	https://doi.org/10.1038/s41586-018-0094-2	PRJEB65256	NA	NA	1100	600	850	context	Tooth	XX	NA	burial_cemetery	1.10308
RISE589	RISE589	Oleniy-I	Russia	CentralEasternEurope	Russia_BronzeAge	45.626	38.503	this_study_Allentoft_2015_Nature	this_study_Allentoft_2015_Nature	NA	NA	PRJEB65256	5039	34	5902	5665	5783.5	direct	Tooth	NA	NA	burial_cemetery	NA
RISE501	RISE501	Orak Ulus	Russia	CentralEasternEurope	Russia_BronzeAge	55.069	67.274	this_study_Allentoft_2015_Nature	this_study_Allentoft_2015_Nature	NA	NA	PRJEB65256	NA	NA	NA	NA	NA	context	Tooth	NA	Adult	burial_kurgan	NA
NEO202	NEO202	Peschanitsa	Russia	CentralEasternEurope	Russia_Mesolithic	61.272	38.91	Allentoft_2024_Nature	Allentoft_2024_Nature	https://doi.org/10.1038/s41586-023-06865-0	https://doi.org/10.1038/s41586-023-06865-0	PRJEB64656	10030	56	11105	10601	10853	direct	Tooth	XY	Maturus	loose	2.21774
RISE549	RISE549	Peschany V	Russia	CentralEasternEurope	Russia_BronzeAge	46.551	43.692	this_study_Allentoft_2015_Nature	Allentoft_2015_Nature	NA	https://doi.org/10.1038/nature14507	PRJEB65256	NA	NA	NA	NA	NA	context	Tooth	NA	Maturus	burial_kurgan	NA
RISE550	RISE550	Peschany V	Russia	CentralEasternEurope	Russia_BronzeAge_Yamnaya	46.56	43.68	Allentoft_2015_Nature	Allentoft_2015_Nature	https://doi.org/10.1038/nature14507	https://doi.org/10.1038/nature14507	PRJEB65256	4312	94	5284	4585	4934.5	direct	Tooth	XY	Adult	burial_kurgan	0.440261
RISE551	RISE551	Peschany V	Russia	CentralEasternEurope	Russia_BronzeAge	46.551	43.692	this_study_Allentoft_2015_Nature	Allentoft_2015_Nature	NA	https://doi.org/10.1038/nature14507	PRJEB65256	NA	NA	NA	NA	NA	context	Tooth	NA	Juvenile	burial_kurgan	NA
RISE587	RISE587	Plastunovsy-I	Russia	CentralEasternEurope	Russia_BronzeAge	45.292	39.254	this_study_Allentoft_2015_Nature	this_study_Allentoft_2015_Nature	NA	NA	PRJEB65256	3940	40	4518	4249	4383.5	direct	Tooth	NA	NA	burial_cemetery	NA
RISE588	RISE588	Plastunovsy-I	Russia	CentralEasternEurope	Russia_BronzeAge	45.292	39.254	this_study_Allentoft_2015_Nature	this_study_Allentoft_2015_Nature	NA	NA	PRJEB65256	4219	33	4856	4629	4742.5	direct	Tooth	NA	NA	burial_cemetery	NA
RISE590	RISE590	Plastunovsy-I	Russia	CentralEasternEurope	Russia_BronzeAge	45.292	39.254	this_study_Allentoft_2015_Nature	this_study_Allentoft_2015_Nature	NA	NA	PRJEB65256	NA	NA	NA	NA	NA	context	Tooth	NA	NA	burial_cemetery	NA
RISE591	RISE591	Plastunovsy-I	Russia	CentralEasternEurope	Russia_BronzeAge	45.292	39.254	this_study_Allentoft_2015_Nature	this_study_Allentoft_2015_Nature	NA	NA	PRJEB65256	5115	36	5931	5749	5840	direct	Tooth	NA	NA	burial_cemetery	NA
NEO554	NEO554	Pogostishche I	Russia	CentralEasternEurope	Russia_Neolithic	60.45	38.633	Allentoft_2024_Nature	Allentoft_2024_Nature	https://doi.org/10.1038/s41586-023-06865-0	https://doi.org/10.1038/s41586-023-06865-0	PRJEB64656	7472	42	8171	7958	8065	direct	Tooth	XX	Adult	burial_cemetery	0.0641836
VK159	VK159	Pskov	Russia	CentralEasternEurope	Russia_VikingAge	57.81	28.34	Margyaran_2020_Nature	Margyaran_2020_Nature	https://doi.org/10.1038/s41586-020-2688-8	https://doi.org/10.1038/s41586-020-2688-8	PRJEB65256	NA	NA	950	750	850	context	Tooth	XY	NA	burial_cemetery	0.377223
VK158	VK158	Pskov_7283-18	Russia	CentralEasternEurope	Russia_VikingAge	57.81	28.34	Margyaran_2020_Nature	Margyaran_2020_Nature	https://doi.org/10.1038/s41586-020-2688-8	https://doi.org/10.1038/s41586-020-2688-8	PRJEB65256	NA	NA	950	850	900	context	Tooth	XX	NA	burial_cemetery	0.039
NEO184	NEO184	Sakhtish 8	Russia	CentralEasternEurope	Russia_Neolithic_Volosovo	56.776	40.443	Allentoft_2024_Nature	Allentoft_2024_Nature	https://doi.org/10.1038/s41586-023-06865-0	https://doi.org/10.1038/s41586-023-06865-0	PRJEB64656	5014	36	5585	5328	5457	direct	Tooth	XX	Adult	burial_cemetery	0.695336
NEO158	NEO158	Sakhtish II	Russia	CentralEasternEurope	Russia_Neolithic_Volosovo	56.78	40.447	Allentoft_2024_Nature	Allentoft_2024_Nature	https://doi.org/10.1038/s41586-023-06865-0	https://doi.org/10.1038/s41586-023-06865-0	PRJEB64656	5287	40	5898	5610	5754	direct	Tooth	XY	Juvenile	burial_cemetery	0.122587
NEO177	NEO177	Sakhtish II	Russia	CentralEasternEurope	Russia_Historical	56.78	40.447	this_study_Allentoft_2024_Nature	Allentoft_2024_Nature	NA	https://doi.org/10.1038/s41586-023-06865-0	PRJEB65256	589	33	652	527	589.5	direct	Tooth	XY	NA	burial_cemetery	NA
NEO178	NEO178	Sakhtish II	Russia	CentralEasternEurope	Russia_Neolithic_Volosovo	56.78	40.447	Allentoft_2024_Nature	Allentoft_2024_Nature	https://doi.org/10.1038/s41586-023-06865-0	https://doi.org/10.1038/s41586-023-06865-0	PRJEB64656	4754	50	5478	5057	5268	direct	Tooth	XY	Adult	burial_cemetery	0.324333
NEO179	NEO179	Sakhtish II	Russia	CentralEasternEurope	Russia_Neolithic_Volosovo	56.78	40.447	Allentoft_2024_Nature	Allentoft_2024_Nature	https://doi.org/10.1038/s41586-023-06865-0	https://doi.org/10.1038/s41586-023-06865-0	PRJEB64656	4919	36	5593	5336	5465	direct	Tooth	XX	Adult	burial_cemetery	0.63936
NEO192	NEO192	Sakhtish II	Russia	CentralEasternEurope	Russia_Neolithic_Lyalovo	56.78	40.447	Allentoft_2024_Nature	Allentoft_2024_Nature	https://doi.org/10.1038/s41586-023-06865-0	https://doi.org/10.1038/s41586-023-06865-0	PRJEB64656	6265	38	6943	6741	6842	direct	Tooth	XX	Adult	burial_cemetery	0.269995
NEO180	NEO180	Sakhtish IIa	Russia	CentralEasternEurope	Russia_Neolithic_Volosovo	56.781	40.447	Allentoft_2024_Nature	Allentoft_2024_Nature	https://doi.org/10.1038/s41586-023-06865-0	https://doi.org/10.1038/s41586-023-06865-0	PRJEB64656	5314	34	6107	5770	5939	direct	Tooth	XY	Maturus	burial_cemetery	0.385188
NEO181	NEO181	Sakhtish IIa	Russia	CentralEasternEurope	Russia_Neolithic_Volosovo	56.781	40.447	Allentoft_2024_Nature	Allentoft_2024_Nature	https://doi.org/10.1038/s41586-023-06865-0	https://doi.org/10.1038/s41586-023-06865-0	PRJEB64656	5328	39	6172	5895	6034	direct	Tooth	XY	Adult	burial_cemetery	0.0689848
NEO182	NEO182	Sakhtish IIa	Russia	CentralEasternEurope	Russia_Neolithic_Volosovo	56.781	40.447	Allentoft_2024_Nature	Allentoft_2024_Nature	https://doi.org/10.1038/s41586-023-06865-0	https://doi.org/10.1038/s41586-023-06865-0	PRJEB64656	4767	35	5466	5305	5386	direct	Tooth	XY	Adult	burial_cemetery	0.0740429
NEO183	NEO183	Sakhtish IIa	Russia	CentralEasternEurope	Russia_Neolithic_Volosovo	56.781	40.447	Allentoft_2024_Nature	Allentoft_2024_Nature	https://doi.org/10.1038/s41586-023-06865-0	https://doi.org/10.1038/s41586-023-06865-0	PRJEB64656	5011	35	5584	5328	5456	direct	Tooth	XY	Maturus	burial_cemetery	0.0796099
NEO185	NEO185	Sakhtish IIa	Russia	CentralEasternEurope	Russia_Neolithic_Lyalovo	56.781	40.447	Allentoft_2024_Nature	Allentoft_2024_Nature	https://doi.org/10.1038/s41586-023-06865-0	https://doi.org/10.1038/s41586-023-06865-0	PRJEB64656	6393	39	7159	6897	7028	direct	Tooth	XY	Maturus	burial_cemetery	1.21324
NEO186	NEO186	Sakhtish IIa	Russia	CentralEasternEurope	Russia_Neolithic_Lyalovo	56.781	40.447	Allentoft_2024_Nature	Allentoft_2024_Nature	https://doi.org/10.1038/s41586-023-06865-0	https://doi.org/10.1038/s41586-023-06865-0	PRJEB64656	6317	91	7161	6676	6919	direct	Tooth	XY	Adult	burial_cemetery	0.368424
NEO187	NEO187	Sakhtish IIa	Russia	CentralEasternEurope	Russia_Neolithic_Volosovo	56.781	40.447	Allentoft_2024_Nature	Allentoft_2024_Nature	https://doi.org/10.1038/s41586-023-06865-0	https://doi.org/10.1038/s41586-023-06865-0	PRJEB64656	4616	38	5038	4842	4940	direct	Tooth	XX	Adult	burial_cemetery	0.161888
NEO188	NEO188	Sakhtish IIa	Russia	CentralEasternEurope	Russia_Neolithic_Volosovo	56.781	40.447	Allentoft_2024_Nature	Allentoft_2024_Nature	https://doi.org/10.1038/s41586-023-06865-0	https://doi.org/10.1038/s41586-023-06865-0	PRJEB64656	4916	35	5466	5313	5390	direct	Tooth	XY	Maturus	burial_cemetery	0.0590015
NEO189	NEO189	Sakhtish IIa	Russia	CentralEasternEurope	Russia_Neolithic_Volosovo	56.781	40.447	Allentoft_2024_Nature	Allentoft_2024_Nature	https://doi.org/10.1038/s41586-023-06865-0	https://doi.org/10.1038/s41586-023-06865-0	PRJEB64656	5157	35	5716	5491	5604	direct	Tooth	XY	Adult	burial_cemetery	0.614471
NEO193	NEO193	Sakhtish IIa	Russia	CentralEasternEurope	Russia_Neolithic_Volosovo	56.781	40.447	Allentoft_2024_Nature	Allentoft_2024_Nature	https://doi.org/10.1038/s41586-023-06865-0	https://doi.org/10.1038/s41586-023-06865-0	PRJEB64656	4981	37	5579	5322	5451	direct	Tooth	XY	Adult	burial_cemetery	0.232824
NEO194	NEO194	Sakhtish IIa	Russia	CentralEasternEurope	Russia_Neolithic_Volosovo	56.781	40.447	Allentoft_2024_Nature	Allentoft_2024_Nature	https://doi.org/10.1038/s41586-023-06865-0	https://doi.org/10.1038/s41586-023-06865-0	PRJEB64656	5143	34	5711	5483	5597	direct	Tooth	XY	Adult	burial_cemetery	1.6263
NEO195	NEO195	Sakhtish IIa	Russia	CentralEasternEurope	Russia_Neolithic_Volosovo	56.781	40.447	Allentoft_2024_Nature	Allentoft_2024_Nature	https://doi.org/10.1038/s41586-023-06865-0	https://doi.org/10.1038/s41586-023-06865-0	PRJEB64656	5118	59	5896	5597	5747	direct	Tooth	XY	Adult	burial_cemetery	0.597596
NEO197	NEO197	Sakhtish IIa	Russia	CentralEasternEurope	Russia_Neolithic_Volosovo	56.781	40.447	Allentoft_2024_Nature	Allentoft_2024_Nature	https://doi.org/10.1038/s41586-023-06865-0	https://doi.org/10.1038/s41586-023-06865-0	PRJEB64656	4827	34	5438	5052	5245	direct	Tooth	XY	Adult	burial_cemetery	0.61089
DA134	DA134	Sarmatian1, Chebotarev V	Russia	CentralEasternEurope	Russia_IronAge_Sarmatian	47.29	39.55	Damgaard_2018_Nature	Damgaard_2018_Nature	https://doi.org/10.1038/s41586-018-0094-2	https://doi.org/10.1038/s41586-018-0094-2	PRJEB65256	NA	NA	NA	NA	1933	context	Tooth	XY	NA	burial_cemetery	0.490859
DA141	DA141	Sarmatian3, Nesvetay II	Russia	CentralEasternEurope	Russia_IronAge_Sarmatian	47.28	39.53	Damgaard_2018_Nature	Damgaard_2018_Nature	https://doi.org/10.1038/s41586-018-0094-2	https://doi.org/10.1038/s41586-018-0094-2	PRJEB65256	NA	NA	NA	NA	1933	context	Tooth	XY	NA	burial_cemetery	0.525651
DA145	DA145	Sarmatian4, Kamyshevahsky X	Russia	CentralEasternEurope	Russia_IronAge_Sarmatian	47.28	39.54	Damgaard_2018_Nature	Damgaard_2018_Nature	https://doi.org/10.1038/s41586-018-0094-2	https://doi.org/10.1038/s41586-018-0094-2	PRJEB65256	NA	NA	NA	NA	1933	context	Tooth	XY	NA	burial_cemetery	0.207375
DA143	DA143	Sarmatian5, Nesvetay IV	Russia	CentralEasternEurope	Russia_IronAge_Sarmatian	47.29	39.54	Damgaard_2018_Nature	Damgaard_2018_Nature	https://doi.org/10.1038/s41586-018-0094-2	https://doi.org/10.1038/s41586-018-0094-2	PRJEB65256	NA	NA	NA	NA	1933	context	Tooth	XX	NA	burial_cemetery	0.690742
DA144	DA144	Sarmatian6, Chebotarev V	Russia	CentralEasternEurope	Russia_IronAge_Sarmatian	47.29	39.55	Damgaard_2018_Nature	Damgaard_2018_Nature	https://doi.org/10.1038/s41586-018-0094-2	https://doi.org/10.1038/s41586-018-0094-2	PRJEB65256	NA	NA	NA	NA	1933	context	Tooth	XY	NA	burial_cemetery	0.361434
DA139	DA139	Sarmatian7, Chebotarev V	Russia	CentralEasternEurope	Russia_IronAge_Sarmatian	47.29	39.55	Damgaard_2018_Nature	Damgaard_2018_Nature	https://doi.org/10.1038/s41586-018-0094-2	https://doi.org/10.1038/s41586-018-0094-2	PRJEB65256	NA	NA	NA	NA	1933	context	Tooth	XX	NA	burial_cemetery	0.863548
DA136	DA136	Sarmatian9, Nesvetay II	Russia	CentralEasternEurope	Russia_IronAge_Sarmatian	47.2843	39.5333	Damgaard_2018_Nature	Damgaard_2018_Nature	https://doi.org/10.1038/s41586-018-0094-2	https://doi.org/10.1038/s41586-018-0094-2	PRJEB65256	NA	NA	NA	NA	1933	context	Tooth	XY	NA	burial_cemetery	NA
Sidelkino	Sidelkino	Sidelkino	Russia	CentralEasternEurope	Russia_Mesolithic	54.53	51.11	Damgaard_2018_Science	Damgaard_2018_Science	https://doi.org/10.1126/science.aar7711	https://doi.org/10.1126/science.aar7711	PRJEB65256	9836	48	11336	11181	11258.5	direct	Bone_other	XX	NA	NA	2.99674
RISE555	RISE555	Stalingrad Quarry	Russia	CentralEasternEurope	Russia_BronzeAge	48.72	44.5	Allentoft_2015_Nature	Allentoft_2015_Nature	https://doi.org/10.1038/nature14507	https://doi.org/10.1038/nature14507	PRJEB65256	4082	28	4807	4447	4627	direct	NA	XY	NA	burial	0.237337
RISE392	RISE392	Stepnoe VII Cemetery	Russia	CentralEasternEurope	Russia_BronzeAge_Sintashta	53.88	59.08	Allentoft_2015_Nature	Allentoft_2015_Nature	https://doi.org/10.1038/nature14507	https://doi.org/10.1038/nature14507	PRJEB65256	3626	33	4076	3846	3961	direct	Tooth	XY	NA	burial_kurgan	1.14311
RISE240	RISE240	Sukhaya Termista I	Russia	CentralEasternEurope	Russia_BronzeAge_Yamnaya	46.58	43.68	Allentoft_2015_Nature	Allentoft_2015_Nature	https://doi.org/10.1038/nature14507	https://doi.org/10.1038/nature14507	PRJEB65256	4160	30	4830	4582	4706	direct	Tooth	XX	Adult	burial_kurgan	0.173196
RISE239	RISE239	Sukhaya Termista II	Russia	CentralEasternEurope	Russia_BronzeAge	46.58	43.678	this_study_Allentoft_2015_Nature	this_study_Allentoft_2015_Nature	NA	NA	PRJEB65256	4903	30	5711	5589	5650	direct	Tooth	NA	Adult	burial_kurgan	NA
SI_xUSER	SI	Sunghir	Russia	CentralEasternEurope	Russia_UpperPaleolithic_Sunghir	56.18	40.5	Sikora_2017_Science	Sikora_2017_Science	https://doi.org/10.1126/science.aao1807	https://doi.org/10.1126/science.aao1807	PRJEB65256	NA	NA	33875	31770	32822.5	direct	Mixed	XY	Adult	burial	1.16054
SII_xUSER	SII	Sunghir	Russia	CentralEasternEurope	Russia_UpperPaleolithic_Sunghir	56.18	40.5	Sikora_2017_Science	Sikora_2017_Science	https://doi.org/10.1126/science.aao1807	https://doi.org/10.1126/science.aao1807	PRJEB65256	NA	NA	35283	33185	34234	direct	Mixed	XY	Juvenile	burial	4.24952
SIII_xUSER	SIII	Sunghir	Russia	CentralEasternEurope	Russia_UpperPaleolithic_Sunghir	56.18	40.5	Sikora_2017_Science	Sikora_2017_Science	https://doi.org/10.1126/science.aao1807	https://doi.org/10.1126/science.aao1807	PRJEB65256	NA	NA	35154	33031	34092.5	direct	Mixed	XY	Juvenile	burial	11.1962
SIV_xUSER	SIV	Sunghir	Russia	CentralEasternEurope	Russia_UpperPaleolithic_Sunghir	56.18	40.5	Sikora_2017_Science	Sikora_2017_Science	https://doi.org/10.1126/science.aao1807	https://doi.org/10.1126/science.aao1807	PRJEB65256	NA	NA	34485	33499	33992	direct	Bone_other	XY	Adult	burial	4.03527
RISE546	RISE546	Temrta IV	Russia	CentralEasternEurope	Russia_BronzeAge_Yamnaya	46.54	43.7	Allentoft_2015_Nature	Allentoft_2015_Nature	https://doi.org/10.1038/nature14507	https://doi.org/10.1038/nature14507	PRJEB65256	NA	NA	5250	4450	4850	context	Tooth	XY	Juvenile	burial_kurgan	0.125906
RISE547	RISE547	Temrta IV	Russia	CentralEasternEurope	Russia_BronzeAge_Yamnaya	46.54	43.7	Allentoft_2015_Nature	Allentoft_2015_Nature	https://doi.org/10.1038/nature14507	https://doi.org/10.1038/nature14507	PRJEB65256	4175	35	4837	4584	4710.5	direct	Tooth	XY	Adult	burial_kurgan	0.686467
RISE548	RISE548	Temrta IV	Russia	CentralEasternEurope	Russia_BronzeAge_Yamnaya	46.54	43.7	Allentoft_2015_Nature	Allentoft_2015_Nature	https://doi.org/10.1038/nature14507	https://doi.org/10.1038/nature14507	PRJEB65256	NA	NA	5250	4450	4850	context	Tooth	XY	Maturus	burial_kurgan	0.910878
RISE552	RISE552	Ulan	Russia	CentralEasternEurope	Russia_BronzeAge_Yamnaya	46.62	43.33	Allentoft_2015_Nature	Allentoft_2015_Nature	https://doi.org/10.1038/nature14507	https://doi.org/10.1038/nature14507	PRJEB65256	3940	90	4799	4093	4446	direct	Tooth	XY	Adult	burial_kurgan	2.45882
RISE236	RISE236	Ulan IV	Russia	CentralEasternEurope	Russia_BronzeAge	46.615	43.334	this_study_Allentoft_2015_Nature	Allentoft_2015_Nature	NA	https://doi.org/10.1038/nature14507	PRJEB65256	5160	40	5996	5756	5876	direct	Tooth	NA	Adult	burial_kurgan	NA
NEO100	NEO100	Ural River Beach	Russia	CentralEasternEurope	Russia_Mesolithic	51.566	53.683	Allentoft_2024_Nature	Allentoft_2024_Nature	https://doi.org/10.1038/s41586-023-06865-0	https://doi.org/10.1038/s41586-023-06865-0	PRJEB64656	9080	35	10147	9706	9927	direct	Bone_other	XY	NA	loose	0.107939
NEO160	NEO160	Vasilyevskiy kordon 17	Russia	CentralEasternEurope	Russia_Neolithic	52.9	40.03	Allentoft_2024_Nature	Allentoft_2024_Nature	https://doi.org/10.1038/s41586-023-06865-0	https://doi.org/10.1038/s41586-023-06865-0	PRJEB64656	5101	40	5466	5060	5263	direct	Tooth	XX	NA	burial_cemetery	1.32658
NEO162	NEO162	Vasilyevskiy kordon 17	Russia	CentralEasternEurope	Russia_Neolithic	52.9	40.03	Allentoft_2024_Nature	Allentoft_2024_Nature	https://doi.org/10.1038/s41586-023-06865-0	https://doi.org/10.1038/s41586-023-06865-0	PRJEB64656	6378	38	6794	6567	6681	direct	Tooth	XX	NA	burial_cemetery	0.152473
NEO163	NEO163	Vasilyevskiy kordon 17	Russia	CentralEasternEurope	Russia_Neolithic	52.9	40.03	Allentoft_2024_Nature	Allentoft_2024_Nature	https://doi.org/10.1038/s41586-023-06865-0	https://doi.org/10.1038/s41586-023-06865-0	PRJEB64656	5133	40	5721	5486	5604	direct	Tooth	XY	NA	burial_cemetery	0.226385
NEO164	NEO164	Vasilyevskiy kordon 17	Russia	CentralEasternEurope	Russia_Neolithic	52.9	40.03	Allentoft_2024_Nature	Allentoft_2024_Nature	https://doi.org/10.1038/s41586-023-06865-0	https://doi.org/10.1038/s41586-023-06865-0	PRJEB64656	5197	34	5741	5596	5669	direct	Tooth	XY	NA	burial_cemetery	0.245505
NEO166	NEO166	Vasilyevskiy kordon 17	Russia	CentralEasternEurope	Russia_Neolithic	52.9	40.03	Allentoft_2024_Nature	Allentoft_2024_Nature	https://doi.org/10.1038/s41586-023-06865-0	https://doi.org/10.1038/s41586-023-06865-0	PRJEB64656	5198	22	5724	5601	5663	direct	Tooth	XY	NA	burial_cemetery	2.15336
NEO167	NEO167	Vasilyevskiy kordon 17	Russia	CentralEasternEurope	Russia_Neolithic	52.9	40.03	Allentoft_2024_Nature	Allentoft_2024_Nature	https://doi.org/10.1038/s41586-023-06865-0	https://doi.org/10.1038/s41586-023-06865-0	PRJEB64656	5166	37	5723	5589	5656	direct	Tooth	XX	NA	burial_cemetery	0.588921
NEO168	NEO168	Vasilyevskiy kordon 17	Russia	CentralEasternEurope	Russia_Neolithic	52.9	40.03	Allentoft_2024_Nature	Allentoft_2024_Nature	https://doi.org/10.1038/s41586-023-06865-0	https://doi.org/10.1038/s41586-023-06865-0	PRJEB64656	4968	58	5583	5322	5453	direct	Tooth	XX	NA	burial_cemetery	0.0610199
NEO170	NEO170	Vasilyevskiy kordon 17	Russia	CentralEasternEurope	Russia_Neolithic	52.9	40.03	Allentoft_2024_Nature	Allentoft_2024_Nature	https://doi.org/10.1038/s41586-023-06865-0	https://doi.org/10.1038/s41586-023-06865-0	PRJEB64656	5079	43	5654	5471	5563	direct	Tooth	XX	NA	burial_cemetery	0.418897
NEO171	NEO171	Vasilyevskiy kordon 17	Russia	CentralEasternEurope	Russia_Neolithic	52.9	40.03	Allentoft_2024_Nature	Allentoft_2024_Nature	https://doi.org/10.1038/s41586-023-06865-0	https://doi.org/10.1038/s41586-023-06865-0	PRJEB64656	5351	23	5918	5752	5835	direct	Tooth	XX	NA	burial_cemetery	0.818233
NEO87	NEO87	Zamostje 2	Russia	CentralEasternEurope	Russia_Mesolithic	56.666	38.016	Allentoft_2024_Nature	Allentoft_2024_Nature	https://doi.org/10.1038/s41586-023-06865-0	https://doi.org/10.1038/s41586-023-06865-0	PRJEB64656	7663	44	8362	8045	8204	direct	Tooth	XX	Adult	loose_settlement	0.183898
NEO88	NEO88	Zamostje 2	Russia	CentralEasternEurope	Russia_Mesolithic	56.666	38.016	Allentoft_2024_Nature	Allentoft_2024_Nature	https://doi.org/10.1038/s41586-023-06865-0	https://doi.org/10.1038/s41586-023-06865-0	PRJEB64656	7533	38	7959	7756	7858	direct	Tooth	XY	Adult	loose_settlement	2.62173
NEO658	NEO658	Lepenski Vir	Serbia	CentralEasternEurope	Serbia_Mesolithic	44.5356	22.0444	Allentoft_2024_Nature	Allentoft_2024_Nature	https://doi.org/10.1038/s41586-023-06865-0	https://doi.org/10.1038/s41586-023-06865-0	PRJEB64656	8200	NA	8974	8378	8015	context	Tooth	XX	NA	burial	0.564482
NEO669	NEO669	Lepenski Vir	Serbia	CentralEasternEurope	Serbia_Mesolithic	44.5555	22.0274	Allentoft_2024_Nature	Allentoft_2024_Nature	https://doi.org/10.1038/s41586-023-06865-0	https://doi.org/10.1038/s41586-023-06865-0	PRJEB64656	NA	NA	10250	9350	9800	context	Tooth	XX	Adult	burial	0.23932
NEO655	NEO655	Vlasac	Serbia	CentralEasternEurope	Serbia_Mesolithic	44.5356	22.0444	Allentoft_2024_Nature	Allentoft_2024_Nature	https://doi.org/10.1038/s41586-023-06865-0	https://doi.org/10.1038/s41586-023-06865-0	PRJEB64656	8200	NA	8974	8378	8676	context	Tooth	XX	Adult	burial	0.225493
NEO657	NEO657	Vlasac	Serbia	CentralEasternEurope	Serbia_Mesolithic	44.5356	22.0444	Allentoft_2024_Nature	Allentoft_2024_Nature	https://doi.org/10.1038/s41586-023-06865-0	https://doi.org/10.1038/s41586-023-06865-0	PRJEB64656	8200	90	8974	8378	8676	direct	Tooth	XX	Adult	burial	0.11786
NEO677	NEO677	Vlasac	Serbia	CentralEasternEurope	Serbia_Mesolithic	44.5356	22.0444	Allentoft_2024_Nature	Allentoft_2024_Nature	https://doi.org/10.1038/s41586-023-06865-0	https://doi.org/10.1038/s41586-023-06865-0	PRJEB64656	8200	90	8974	8378	8676	direct	Tooth	XY	Adult	burial	0.307913
DA119	DA119	Poprad-Matejovce, Slovakia	Slovakia	CentralEasternEurope	Slovakia_IronAge	49.08	20.32	Damgaard_2018_Nature	Damgaard_2018_Nature	https://doi.org/10.1038/s41586-018-0094-2	https://doi.org/10.1038/s41586-018-0094-2	PRJEB65256	NA	NA	NA	NA	1600	context	NA	XY	Adult	burial	0.735477
VK542	VK542	Chernigov	Ukraine	CentralEasternEurope	Ukraine_VikingAge	51.49	31.31	Margyaran_2020_Nature	Margyaran_2020_Nature	https://doi.org/10.1038/s41586-020-2688-8	https://doi.org/10.1038/s41586-020-2688-8	PRJEB65256	NA	NA	850	750	800	context	Bone_petrous	XY	Adult	burial_tomb	1.25714
NEO509	NEO509	Igren	Ukraine	CentralEasternEurope	Ukraine_BronzeAge	48.396	35.161	Allentoft_2024_Nature	Allentoft_2024_Nature	https://doi.org/10.1038/s41586-023-06865-0	https://doi.org/10.1038/s41586-023-06865-0	PRJEB64656	4184	28	4151	3977	4064	direct	Bone_petrous	XY	NA	burial_cemetery	2.35778
NEO510	NEO510	Igren	Ukraine	CentralEasternEurope	Ukraine_Historical	48.396	35.161	this_study_Allentoft_2024_Nature	Allentoft_2024_Nature	NA	https://doi.org/10.1038/s41586-023-06865-0	PRJEB65256	610	21	662	538	600	direct	Bone_other	XX	NA	burial_cemetery	NA
NEO516	NEO516	Igren	Ukraine	CentralEasternEurope	Ukraine_Neolithic	48.396	35.161	Allentoft_2024_Nature	Allentoft_2024_Nature	https://doi.org/10.1038/s41586-023-06865-0	https://doi.org/10.1038/s41586-023-06865-0	PRJEB64656	6648	49	7246	6946	7096	direct	Bone_petrous	XY	NA	burial_cemetery	0.261657
NEO518	NEO518	Igren	Ukraine	CentralEasternEurope	Ukraine_IronAge	48.396	35.161	Allentoft_2024_Nature	Allentoft_2024_Nature	https://doi.org/10.1038/s41586-023-06865-0	https://doi.org/10.1038/s41586-023-06865-0	PRJEB64656	2378	29	2301	2002	2152	direct	Bone_petrous	XY	NA	burial_cemetery	0.344417
NEO521	NEO521	Igren	Ukraine	CentralEasternEurope	Ukraine_Neolithic	48.396	35.161	Allentoft_2024_Nature	Allentoft_2024_Nature	https://doi.org/10.1038/s41586-023-06865-0	https://doi.org/10.1038/s41586-023-06865-0	PRJEB64656	7901	42	8363	8177	8270	direct	Bone_petrous	XX	NA	burial_cemetery	0.156387
NEO278	NEO278	Kleshnya III	Ukraine	CentralEasternEurope	Ukraine_IronAge	48.966	38.238	Allentoft_2024_Nature	Allentoft_2024_Nature	https://doi.org/10.1038/s41586-023-06865-0	https://doi.org/10.1038/s41586-023-06865-0	PRJEB64656	2860	25	2761	2724	2743	direct	Bone_petrous	XY	Maturus	burial	0.0647128
VK541	VK541	Lutsk	Ukraine	CentralEasternEurope	Ukraine_Medieval	50.74	25.32	Margyaran_2020_Nature	Margyaran_2020_Nature	https://doi.org/10.1038/s41586-020-2688-8	https://doi.org/10.1038/s41586-020-2688-8	PRJEB65256	NA	NA	350	150	250	context	Bone_petrous	XY	Adult	burial_tomb	2.67583
NEO262	NEO262	Lysa Gora	Ukraine	CentralEasternEurope	Ukraine_Neolithic	47.451	35.239	Allentoft_2024_Nature	Allentoft_2024_Nature	https://doi.org/10.1038/s41586-023-06865-0	https://doi.org/10.1038/s41586-023-06865-0	PRJEB64656	6174	35	6623	6402	6513	direct	Bone_petrous	XY	Maturus	burial_cemetery	0.067905
NEO265	NEO265	Lysa Gora	Ukraine	CentralEasternEurope	Ukraine_Neolithic	47.451	35.239	Allentoft_2024_Nature	Allentoft_2024_Nature	https://doi.org/10.1038/s41586-023-06865-0	https://doi.org/10.1038/s41586-023-06865-0	PRJEB64656	5276	38	5597	5472	5535	direct	Tooth	XY	Maturus	burial_cemetery	0.0864142
NEO268	NEO268	Mamaj Gora	Ukraine	CentralEasternEurope	Ukraine_Neolithic	47.433	34.268	Allentoft_2024_Nature	Allentoft_2024_Nature	https://doi.org/10.1038/s41586-023-06865-0	https://doi.org/10.1038/s41586-023-06865-0	PRJEB64656	6800	NA	7312	7178	7245	context	Tooth	XY	Adult	burial_cemetery	0.091731
NEO270	NEO270	Mamaj Gora	Ukraine	CentralEasternEurope	Ukraine_Neolithic	47.433	34.268	Allentoft_2024_Nature	Allentoft_2024_Nature	https://doi.org/10.1038/s41586-023-06865-0	https://doi.org/10.1038/s41586-023-06865-0	PRJEB64656	6823	34	7419	7167	7293	direct	Bone_petrous	XY	Maturus	burial_cemetery	0.140021
VK539	VK539	Shestovitsa	Ukraine	CentralEasternEurope	Ukraine_VikingAge	51.37	31.18	Margyaran_2020_Nature	Margyaran_2020_Nature	https://doi.org/10.1038/s41586-020-2688-8	https://doi.org/10.1038/s41586-020-2688-8	PRJEB65256	NA	NA	950	650	800	context	Bone_petrous	XY	Adult	burial_kurgan	1.64327
VK540	VK540	Shestovitsa	Ukraine	CentralEasternEurope	Ukraine_VikingAge	51.37	31.18	Margyaran_2020_Nature	Margyaran_2020_Nature	https://doi.org/10.1038/s41586-020-2688-8	https://doi.org/10.1038/s41586-020-2688-8	PRJEB65256	NA	NA	950	650	800	context	Bone_petrous	XX	Adult	burial_kurgan	0.89845
NEO492	NEO492	Vasilevka-I	Ukraine	CentralEasternEurope	Ukraine_Mesolithic	48.2	35.216	Allentoft_2024_Nature	Allentoft_2024_Nature	https://doi.org/10.1038/s41586-023-06865-0	https://doi.org/10.1038/s41586-023-06865-0	PRJEB64656	9900	NA	10721	10588	10655	context	Bone_petrous	XY	Adult	burial_cemetery	0.054279
NEO494	NEO494	Vasilevka-I	Ukraine	CentralEasternEurope	Ukraine_Mesolithic	48.2	35.216	Allentoft_2024_Nature	Allentoft_2024_Nature	https://doi.org/10.1038/s41586-023-06865-0	https://doi.org/10.1038/s41586-023-06865-0	PRJEB64656	9875	71	11069	10412	10741	direct	Bone_petrous	XY	Maturus	burial_cemetery	0.0598989
NEO496	NEO496	Vasilevka-I	Ukraine	CentralEasternEurope	Ukraine_Mesolithic	48.2	35.216	Allentoft_2024_Nature	Allentoft_2024_Nature	https://doi.org/10.1038/s41586-023-06865-0	https://doi.org/10.1038/s41586-023-06865-0	PRJEB64656	9900	NA	10721	10588	10655	context	Bone_petrous	XY	Adult	burial_cemetery	0.0123979
NEO497	NEO497	Vasilevka-I	Ukraine	CentralEasternEurope	Ukraine_Mesolithic	48.2	35.216	Allentoft_2024_Nature	Allentoft_2024_Nature	https://doi.org/10.1038/s41586-023-06865-0	https://doi.org/10.1038/s41586-023-06865-0	PRJEB64656	9900	NA	10721	10588	10655	context	Bone_petrous	XY	Adult	burial_cemetery	0.0924789
NEO501	NEO501	Vasilevka-I	Ukraine	CentralEasternEurope	Ukraine_Mesolithic	48.2	35.216	Allentoft_2024_Nature	Allentoft_2024_Nature	https://doi.org/10.1038/s41586-023-06865-0	https://doi.org/10.1038/s41586-023-06865-0	PRJEB64656	9869	42	10734	10510	10622	direct	Bone_petrous	XY	Maturus	burial_cemetery	0.125455
NEO545	NEO545	Vasilevka-I	Ukraine	CentralEasternEurope	Ukraine_Mesolithic	48.2	35.216	Allentoft_2024_Nature	Allentoft_2024_Nature	https://doi.org/10.1038/s41586-023-06865-0	https://doi.org/10.1038/s41586-023-06865-0	PRJEB64656	9962	36	11070	10588	10829	direct	Bone_petrous	XY	Maturus	burial_cemetery	0.0381201
NEO549	NEO549	Vasilevka-I	Ukraine	CentralEasternEurope	Ukraine_Mesolithic	48.2	35.216	Allentoft_2024_Nature	Allentoft_2024_Nature	https://doi.org/10.1038/s41586-023-06865-0	https://doi.org/10.1038/s41586-023-06865-0	PRJEB64656	9826	40	10696	10433	10565	direct	Bone_petrous	XY	Maturus	burial_cemetery	0.0350405
NEO550	NEO550	Vasilevka-I	Ukraine	CentralEasternEurope	Ukraine_Mesolithic	48.2	35.216	Allentoft_2024_Nature	Allentoft_2024_Nature	https://doi.org/10.1038/s41586-023-06865-0	https://doi.org/10.1038/s41586-023-06865-0	PRJEB64656	10197	96	11320	10752	11036	context	Bone_petrous	XX	NA	burial_cemetery	0.0307968
NEO305	NEO305	Vasilevsky	Ukraine	CentralEasternEurope	Ukraine_Neolithic	48.305	35.139	Allentoft_2024_Nature	Allentoft_2024_Nature	https://doi.org/10.1038/s41586-023-06865-0	https://doi.org/10.1038/s41586-023-06865-0	PRJEB64656	6269	39	6728	6493	6611	direct	Bone_petrous	XY	NA	burial_cemetery	2.19496
NEO300	NEO300	Volnensky	Ukraine	CentralEasternEurope	Ukraine_Neolithic	47.95	35.39	Allentoft_2024_Nature	Allentoft_2024_Nature	https://doi.org/10.1038/s41586-023-06865-0	https://doi.org/10.1038/s41586-023-06865-0	PRJEB64656	6340	34	6787	6568	6678	direct	Bone_petrous	XX	NA	burial_cemetery	2.37668
NEO302	NEO302	Volnensky	Ukraine	CentralEasternEurope	Ukraine_Neolithic	47.95	35.39	Allentoft_2024_Nature	Allentoft_2024_Nature	https://doi.org/10.1038/s41586-023-06865-0	https://doi.org/10.1038/s41586-023-06865-0	PRJEB64656	6459	31	6936	6741	6839	direct	Bone_petrous	XY	NA	burial_cemetery	2.94029
NEO304	NEO304	Volnensky	Ukraine	CentralEasternEurope	Ukraine_Neolithic	47.95	35.39	Allentoft_2024_Nature	Allentoft_2024_Nature	https://doi.org/10.1038/s41586-023-06865-0	https://doi.org/10.1038/s41586-023-06865-0	PRJEB64656	6568	32	7158	6854	7006	direct	Bone_petrous	XY	NA	burial_cemetery	1.20683
NEO522	NEO522	Voloshskoe	Ukraine	CentralEasternEurope	Ukraine_Neolithic	48.305	35.136	Allentoft_2024_Nature	Allentoft_2024_Nature	https://doi.org/10.1038/s41586-023-06865-0	https://doi.org/10.1038/s41586-023-06865-0	PRJEB64656	5723	38	6181	5928	6055	direct	Bone_petrous	XY	NA	burial_cemetery	0.093066
NEO527	NEO527	Voloshskoe	Ukraine	CentralEasternEurope	Ukraine_Mesolithic	48.305	35.136	Allentoft_2024_Nature	Allentoft_2024_Nature	https://doi.org/10.1038/s41586-023-06865-0	https://doi.org/10.1038/s41586-023-06865-0	PRJEB64656	10050	34	11110	10738	10924	direct	Bone_petrous	XX	NA	burial_cemetery	0.0775913
NEO528	NEO528	Vovnigi I	Ukraine	CentralEasternEurope	Ukraine_Neolithic	48.122	35.096	Allentoft_2024_Nature	Allentoft_2024_Nature	https://doi.org/10.1038/s41586-023-06865-0	https://doi.org/10.1038/s41586-023-06865-0	PRJEB64656	6463	35	6941	6742	6842	direct	Bone_petrous	XY	NA	burial_cemetery	0.205889
NEO529	NEO529	Vovnigi I	Ukraine	CentralEasternEurope	Ukraine_Neolithic	48.122	35.096	Allentoft_2024_Nature	Allentoft_2024_Nature	https://doi.org/10.1038/s41586-023-06865-0	https://doi.org/10.1038/s41586-023-06865-0	PRJEB64656	6376	42	6850	6637	6744	direct	Bone_petrous	XX	NA	burial_cemetery	0.0878698
NEO551	NEO551	Vovnigi I	Ukraine	CentralEasternEurope	Ukraine_Neolithic	48.122	35.096	Allentoft_2024_Nature	Allentoft_2024_Nature	https://doi.org/10.1038/s41586-023-06865-0	https://doi.org/10.1038/s41586-023-06865-0	PRJEB64656	6797	40	7409	7163	7286	direct	Bone_petrous	XX	NA	burial_cemetery	0.0866066
NEO552	NEO552	Vovnigi I	Ukraine	CentralEasternEurope	Ukraine_Neolithic	48.122	35.096	Allentoft_2024_Nature	Allentoft_2024_Nature	https://doi.org/10.1038/s41586-023-06865-0	https://doi.org/10.1038/s41586-023-06865-0	PRJEB64656	6524	40	7151	6789	6970	direct	Bone_petrous	XY	NA	burial_cemetery	0.172215
NEO553	NEO553	Vovnigi I	Ukraine	CentralEasternEurope	Ukraine_Neolithic	48.122	35.096	Allentoft_2024_Nature	Allentoft_2024_Nature	https://doi.org/10.1038/s41586-023-06865-0	https://doi.org/10.1038/s41586-023-06865-0	PRJEB64656	6553	40	7157	6797	6977	direct	Bone_petrous	XX	NA	burial_cemetery	0.0368563
NEO498	NEO498	Vovnigi II	Ukraine	CentralEasternEurope	Ukraine_Neolithic	48.132	35.081	Allentoft_2024_Nature	Allentoft_2024_Nature	https://doi.org/10.1038/s41586-023-06865-0	https://doi.org/10.1038/s41586-023-06865-0	PRJEB64656	6623	36	7161	6950	7056	direct	Bone_petrous	XY	NA	burial_cemetery	2.11348
NEO502	NEO502	Vovnigi II	Ukraine	CentralEasternEurope	Ukraine_Neolithic	48.132	35.081	Allentoft_2024_Nature	Allentoft_2024_Nature	https://doi.org/10.1038/s41586-023-06865-0	https://doi.org/10.1038/s41586-023-06865-0	PRJEB64656	6283	39	6733	6498	6616	direct	Bone_petrous	XY	NA	burial_cemetery	1.32192
NEO503	NEO503	Vovnigi II	Ukraine	CentralEasternEurope	Ukraine_Neolithic	48.132	35.081	Allentoft_2024_Nature	Allentoft_2024_Nature	https://doi.org/10.1038/s41586-023-06865-0	https://doi.org/10.1038/s41586-023-06865-0	PRJEB64656	6359	50	6850	6562	6706	direct	Bone_petrous	XX	NA	burial_cemetery	0.288051
NEO507	NEO507	Vovnigi II	Ukraine	CentralEasternEurope	Ukraine_Neolithic	48.132	35.081	Allentoft_2024_Nature	Allentoft_2024_Nature	https://doi.org/10.1038/s41586-023-06865-0	https://doi.org/10.1038/s41586-023-06865-0	PRJEB64656	6513	32	6981	6793	6887	direct	Bone_petrous	XY	NA	burial_cemetery	0.257781
NEO508	NEO508	Vovnigi II	Ukraine	CentralEasternEurope	Ukraine_Neolithic	48.132	35.081	Allentoft_2024_Nature	Allentoft_2024_Nature	https://doi.org/10.1038/s41586-023-06865-0	https://doi.org/10.1038/s41586-023-06865-0	PRJEB64656	5973	35	6396	6211	6304	direct	Bone_petrous	XX	NA	burial_cemetery	0.0870715
NEO514	NEO514	Vovnigi II	Ukraine	CentralEasternEurope	Ukraine_Neolithic	48.132	35.081	Allentoft_2024_Nature	Allentoft_2024_Nature	https://doi.org/10.1038/s41586-023-06865-0	https://doi.org/10.1038/s41586-023-06865-0	PRJEB64656	6299	35	6740	6505	6623	direct	Bone_petrous	XY	NA	burial_cemetery	0.0407629
NEO524	NEO524	Vovnigi II	Ukraine	CentralEasternEurope	Ukraine_Neolithic	48.132	35.081	Allentoft_2024_Nature	Allentoft_2024_Nature	https://doi.org/10.1038/s41586-023-06865-0	https://doi.org/10.1038/s41586-023-06865-0	PRJEB64656	6544	35	7155	6797	6976	direct	Bone_petrous	XY	NA	burial_cemetery	0.0999427
DA39	DA39	Arkhangai, Grave #1	Mongolia	EastAsia	Mongolia_IronAge_XiongNu	48.02	101.35	Damgaard_2018_Nature	Damgaard_2018_Nature	https://doi.org/10.1038/s41586-018-0094-2	https://doi.org/10.1038/s41586-018-0094-2	PRJEB65256	2007	46	1999	1897	1948	direct	Bone_petrous	XY	Adult	burial_tomb	2.08719
DA41	DA41	Hovsgol, Grave #14	Mongolia	EastAsia	Mongolia_IronAge_XiongNu	49.27	101.72	Damgaard_2018_Nature	Damgaard_2018_Nature	https://doi.org/10.1038/s41586-018-0094-2	https://doi.org/10.1038/s41586-018-0094-2	PRJEB65256	2147	27	2297	2269	2283	direct	Bone_petrous	XY	NA	burial_cemetery	0.810274
DA38	DA38	Hovsgol, Grave #18	Mongolia	EastAsia	Mongolia_IronAge_XiongNu	49.27	101.72	Damgaard_2018_Nature	Damgaard_2018_Nature	https://doi.org/10.1038/s41586-018-0094-2	https://doi.org/10.1038/s41586-018-0094-2	PRJEB65256	2131	26	2151	2098	2124.5	direct	Bone_petrous	XX	NA	burial_cemetery	2.85447
DA43	DA43	Omnogobi, mass grave	Mongolia	EastAsia	Mongolia_IronAge_XiongNu	42.53	105.18	Damgaard_2018_Nature	Damgaard_2018_Nature	https://doi.org/10.1038/s41586-018-0094-2	https://doi.org/10.1038/s41586-018-0094-2	PRJEB65256	NA	NA	2106	2084	2095	context	Bone_petrous	XY	NA	burial_mass	1.67793
DA45	DA45	Omnogobi, mass grave	Mongolia	EastAsia	Mongolia_IronAge_XiongNu	42.53	105.18	Damgaard_2018_Nature	Damgaard_2018_Nature	https://doi.org/10.1038/s41586-018-0094-2	https://doi.org/10.1038/s41586-018-0094-2	PRJEB65256	2083	27	2106	2084	2095	direct	Bone_petrous	XY	NA	burial_mass	9.03966
RISE509	RISE509	Afanasieva Gora	Russia	NorthAsia	Siberia_BronzeAge_Afanasievo	54.36	90.92	Allentoft_2015_Nature	Allentoft_2015_Nature	https://doi.org/10.1038/nature14507	https://doi.org/10.1038/nature14507	PRJEB65256	4186	27	4837	4627	4732	direct	Tooth	XX	Adult	burial_mass	4.52834
RISE510	RISE510	Afanasieva Gora	Russia	NorthAsia	Siberia_BronzeAge_Afanasievo	54.36	90.92	Allentoft_2015_Nature	Allentoft_2015_Nature	https://doi.org/10.1038/nature14507	https://doi.org/10.1038/nature14507	PRJEB65256	4040	45	4801	4418	4609.5	direct	Tooth	XX	Adult	burial_mass	0.195144
RISE511	RISE511	Afanasieva Gora	Russia	NorthAsia	Siberia_BronzeAge_Afanasievo	54.36	90.92	Allentoft_2015_Nature	Allentoft_2015_Nature	https://doi.org/10.1038/nature14507	https://doi.org/10.1038/nature14507	PRJEB65256	4224	36	4859	4629	4744	direct	Tooth	XX	Adult	burial_mass	5.20404
NEO102	NEO102	Afontova Gora	Russia	NorthAsia	Siberia_Neolithic	56.016	92.866	Allentoft_2024_Nature	Allentoft_2024_Nature	https://doi.org/10.1038/s41586-023-06865-0	https://doi.org/10.1038/s41586-023-06865-0	PRJEB64656	5280	30	5899	5662	5781	direct	Bone_other	XY	NA	burial	0.0471805
RISE553	RISE553	Afontova Gora	Russia	NorthAsia	Russia_BronzeAge	56.016	92.866	Allentoft_2015_Nature	Allentoft_2015_Nature	https://doi.org/10.1038/nature14507	https://doi.org/10.1038/nature14507	PRJEB65256	2731	28	2876	2765	2820.5	direct	Tooth	NA	NA	burial	NA
RISE554	RISE554	Afontova Gora	Russia	NorthAsia	Siberia_BronzeAge	56.02	92.87	Allentoft_2015_Nature	Allentoft_2015_Nature	https://doi.org/10.1038/nature14507	https://doi.org/10.1038/nature14507	PRJEB65256	2782	30	2955	2794	2874.5	direct	Tooth	XY	NA	burial	0.179872
RISE495	RISE495	Arban 1	Russia	NorthAsia	Siberia_BronzeAge_Karasuk	52.95	90.19	Allentoft_2015_Nature	Allentoft_2015_Nature	https://doi.org/10.1038/nature14507	https://doi.org/10.1038/nature14507	PRJEB65256	NA	NA	3350	2850	3100	context	Tooth	XY	Adult	burial	3.48881
RISE496	RISE496	Arban 1	Russia	NorthAsia	Siberia_BronzeAge_Karasuk	52.95	90.19	Allentoft_2015_Nature	Allentoft_2015_Nature	https://doi.org/10.1038/nature14507	https://doi.org/10.1038/nature14507	PRJEB65256	3070	28	3364	3211	3287.5	direct	Tooth	XX	Adult	burial	2.39201
RISE497	RISE497	Arban 1	Russia	NorthAsia	Siberia_BronzeAge_Karasuk	52.95	90.19	Allentoft_2015_Nature	Allentoft_2015_Nature	https://doi.org/10.1038/nature14507	https://doi.org/10.1038/nature14507	PRJEB65256	NA	NA	3350	2850	3100	context	Tooth	XX	Adult	burial	6.97211
RISE498	RISE498	Arban 2	Russia	NorthAsia	Russia_BronzeAge	52.954	90.187	this_study_Allentoft_2015_Nature	this_study_Allentoft_2015_Nature	NA	NA	PRJEB65256	2888	32	3145	2895	3020	direct	Tooth	NA	Adult	burial_cemetery	NA
NEO105	NEO105	Bazaiha	Russia	NorthAsia	Siberia_Historical	55.956	92.791	this_study_Allentoft_2024_Nature	Allentoft_2024_Nature	NA	https://doi.org/10.1038/s41586-023-06865-0	PRJEB65256	415	25	516	334	425	direct	Mixed	XX	NA	NA	NA
NEO70	NEO70	Bazaiha	Russia	NorthAsia	Siberia_BronzeAge	55.956	92.791	Allentoft_2024_Nature	Allentoft_2024_Nature	https://doi.org/10.1038/s41586-023-06865-0	https://doi.org/10.1038/s41586-023-06865-0	PRJEB64656	2880	25	2775	2728	2752	direct	Tooth	XY	NA	burial_cemetery	3.4379
NEO71	NEO71	Bazaiha	Russia	NorthAsia	Siberia_Historical	55.956	92.791	this_study_Allentoft_2024_Nature	Allentoft_2024_Nature	NA	https://doi.org/10.1038/s41586-023-06865-0	PRJEB65256	410	25	526	316	421	direct	Tooth	XY	NA	NA	NA
NEO80	NEO80	Borovjanka XVII	Russia	NorthAsia	Siberia_BronzeAge	55.733	74.285	Allentoft_2024_Nature	Allentoft_2024_Nature	https://doi.org/10.1038/s41586-023-06865-0	https://doi.org/10.1038/s41586-023-06865-0	PRJEB64656	4757	54	4966	4618	4792	direct	Tooth	XX	Maturus	burial_cemetery	0.486251
NEO81	NEO81	Borovjanka XVII	Russia	NorthAsia	Siberia_BronzeAge	55.733	74.285	Allentoft_2024_Nature	Allentoft_2024_Nature	https://doi.org/10.1038/s41586-023-06865-0	https://doi.org/10.1038/s41586-023-06865-0	PRJEB64656	3588	29	3373	3221	3297	direct	Tooth	XY	Maturus	burial_cemetery	0.0961537
NEO83	NEO83	Borovjanka XVII	Russia	NorthAsia	Siberia_Neolithic	55.733	74.285	Allentoft_2024_Nature	Allentoft_2024_Nature	https://doi.org/10.1038/s41586-023-06865-0	https://doi.org/10.1038/s41586-023-06865-0	PRJEB64656	5433	37	5735	5592	5664	direct	Tooth	XY	Maturus	burial_cemetery	1.2941
RISE499	RISE499	Bystrovka	Russia	NorthAsia	Siberia_BronzeAge_Karasuk	51.91	88.57	Allentoft_2015_Nature	Allentoft_2015_Nature	https://doi.org/10.1038/nature14507	https://doi.org/10.1038/nature14507	PRJEB65256	NA	NA	3350	2850	3100	context	Tooth	XX	Adult	burial	1.27422
RISE502	RISE502	Bystrovka	Russia	NorthAsia	Siberia_BronzeAge_Karasuk	51.91	88.57	Allentoft_2015_Nature	Allentoft_2015_Nature	https://doi.org/10.1038/nature14507	https://doi.org/10.1038/nature14507	PRJEB65256	3140	27	3446	3256	3351	direct	Tooth	XX	Adult	burial	1.14194
NEO235	NEO235	Devil's Gate Cave	Russia	NorthAsia	Siberia_Neolithic_Amur	44.5	135.4	Sikora_2019_Nature	Sikora_2019_Nature	https://doi.org/10.1038/s41586-019-1279-z	https://doi.org/10.1038/s41586-019-1279-z	PRJEB65256	6826	47	7755	7583	7669	direct	Tooth	XX	Adult	cave	1.28626
NEO236	NEO236	Devil's Gate Cave	Russia	NorthAsia	Siberia_Neolithic_Amur	44.5	135.4	Sikora_2019_Nature	Sikora_2019_Nature	https://doi.org/10.1038/s41586-019-1279-z	https://doi.org/10.1038/s41586-019-1279-z	PRJEB65256	6810	43	7783	7572	7677.5	direct	Tooth	XX	Adult	cave	2.50117
NEO237	NEO237	Devil's Gate Cave	Russia	NorthAsia	Siberia_Neolithic_Amur	44.5	135.4	Sikora_2019_Nature	Sikora_2019_Nature	https://doi.org/10.1038/s41586-019-1279-z	https://doi.org/10.1038/s41586-019-1279-z	PRJEB65256	6793	46	7691	7577	7634	direct	Tooth	XX	Adult	cave	0.175444
NEO238	NEO238	Devil's Gate Cave	Russia	NorthAsia	Siberia_Neolithic_Amur	44.5	135.4	Sikora_2019_Nature	Sikora_2019_Nature	https://doi.org/10.1038/s41586-019-1279-z	https://doi.org/10.1038/s41586-019-1279-z	PRJEB65256	6687	48	7655	7472	7563.5	direct	Tooth	XX	Juvenile	cave	0.524868
NEO239	NEO239	Devil's Gate Cave	Russia	NorthAsia	Siberia_Neolithic_Amur	44.5	135.4	Sikora_2019_Nature	Sikora_2019_Nature	https://doi.org/10.1038/s41586-019-1279-z	https://doi.org/10.1038/s41586-019-1279-z	PRJEB65256	6678	57	7651	7461	7556	direct	Bone_other	XY	Adult	cave	0.109637
NEO240	NEO240	Devil's Gate Cave	Russia	NorthAsia	Siberia_Neolithic_Amur	44.5	135.4	Sikora_2019_Nature	Sikora_2019_Nature	https://doi.org/10.1038/s41586-019-1279-z	https://doi.org/10.1038/s41586-019-1279-z	PRJEB65256	6627	45	7576	7439	7507.5	direct	Bone_other	XX	Adult	cave	6.69726
NEO292	NEO292	Dolgoe Ozero	Russia	NorthAsia	Siberia_Neolithic	56.2	95.7	Allentoft_2024_Nature	Allentoft_2024_Nature	https://doi.org/10.1038/s41586-023-06865-0	https://doi.org/10.1038/s41586-023-06865-0	PRJEB64656	5448	41	6175	5896	6036	direct	Tooth	XY	Adult	burial_cemetery	1.19725
Kolyma_River	Kolyma_River	Duvanni Yar	Russia	NorthAsia	Siberia_Mesolithic	68.6	159.1	Sikora_2019_Nature	Sikora_2019_Nature	https://doi.org/10.1038/s41586-019-1279-z	https://doi.org/10.1038/s41586-019-1279-z	PRJEB65256	8770	27	9906	9665	9785.5	direct	Bone_other	XY	Adult	loose	14.9524
NEO241	NEO241	Ekven	Russia	NorthAsia	Siberia_IronAge_OldBeringStrait	66	-170.1	Sikora_2019_Nature	Sikora_2019_Nature	https://doi.org/10.1038/s41586-019-1279-z	https://doi.org/10.1038/s41586-019-1279-z	PRJEB65256	2014	35	2061	1881	1971	direct	NA	XY	Adult	burial_cemetery	0.266762
NEO242	NEO242	Ekven	Russia	NorthAsia	Siberia_IronAge_OldBeringStrait	66	-170.1	Sikora_2019_Nature	Sikora_2019_Nature	https://doi.org/10.1038/s41586-019-1279-z	https://doi.org/10.1038/s41586-019-1279-z	PRJEB65256	1846	28	1864	1712	1788	direct	NA	XY	Adult	burial_cemetery	0.182901
NEO246	NEO246	Ekven	Russia	NorthAsia	Siberia_IronAge_OldBeringStrait	66	-170.1	Sikora_2019_Nature	Sikora_2019_Nature	https://doi.org/10.1038/s41586-019-1279-z	https://doi.org/10.1038/s41586-019-1279-z	PRJEB65256	1733	34	1714	1558	1636	direct	NA	XY	NA	burial_cemetery	0.323077
NEO247	NEO247	Ekven	Russia	NorthAsia	Siberia_IronAge_OldBeringStrait	66	-170.1	Sikora_2019_Nature	Sikora_2019_Nature	https://doi.org/10.1038/s41586-019-1279-z	https://doi.org/10.1038/s41586-019-1279-z	PRJEB65256	1952	27	1986	1826	1906	direct	NA	XY	Adult	burial_cemetery	0.918305
NEO248	NEO248	Ekven	Russia	NorthAsia	Siberia_IronAge_OldBeringStrait	66	-170.1	Sikora_2019_Nature	Sikora_2019_Nature	https://doi.org/10.1038/s41586-019-1279-z	https://doi.org/10.1038/s41586-019-1279-z	PRJEB65256	2091	47	2298	1932	2115	direct	NA	XY	Adult	burial_cemetery	0.889872
NEO249	NEO249	Ekven	Russia	NorthAsia	Siberia_IronAge_OldBeringStrait	66	-170.1	Sikora_2019_Nature	Sikora_2019_Nature	https://doi.org/10.1038/s41586-019-1279-z	https://doi.org/10.1038/s41586-019-1279-z	PRJEB65256	2007	35	2049	1878	1963.5	direct	NA	XY	Adult	burial_cemetery	1.75663
NEO250	NEO250	Ekven	Russia	NorthAsia	Siberia_IronAge_OldBeringStrait	66	-170.1	Sikora_2019_Nature	Sikora_2019_Nature	https://doi.org/10.1038/s41586-019-1279-z	https://doi.org/10.1038/s41586-019-1279-z	PRJEB65256	2145	36	2306	2004	2155	direct	NA	XY	Adult	burial_cemetery	0.296975
NEO251	NEO251	Ekven	Russia	NorthAsia	Siberia_IronAge_OldBeringStrait	66	-170.1	Sikora_2019_Nature	Sikora_2019_Nature	https://doi.org/10.1038/s41586-019-1279-z	https://doi.org/10.1038/s41586-019-1279-z	PRJEB65256	2035	31	2111	1899	2005	direct	NA	XX	Adult	burial_cemetery	1.03182
NEO199	NEO199	Fofonovo	Russia	NorthAsia	Siberia_Neolithic_Kitoi	52.2	107	Allentoft_2024_Nature	Allentoft_2024_Nature	https://doi.org/10.1038/s41586-023-06865-0	https://doi.org/10.1038/s41586-023-06865-0	PRJEB64656	7011	41	7311	7027	7169	direct	Tooth	XY	NA	burial_cemetery	0.608946
NEO200	NEO200	Fofonovo	Russia	NorthAsia	Siberia_Neolithic_Kitoi	52.2	107	Allentoft_2024_Nature	Allentoft_2024_Nature	https://doi.org/10.1038/s41586-023-06865-0	https://doi.org/10.1038/s41586-023-06865-0	PRJEB64656	6833	40	7159	6855	7007	direct	Tooth	XY	NA	burial_cemetery	0.714874
NEO201	NEO201	Fofonovo	Russia	NorthAsia	Siberia_Neolithic_Kitoi	52.2	107	Allentoft_2024_Nature	Allentoft_2024_Nature	https://doi.org/10.1038/s41586-023-06865-0	https://doi.org/10.1038/s41586-023-06865-0	PRJEB64656	6883	50	7231	6897	7064	direct	Tooth	XY	NA	burial_cemetery	0.676613
DA2	DA2	Grishkin Log 1	Russia	NorthAsia	Siberia_IronAge_Tagar	54.68	90.85	Damgaard_2018_Nature	Damgaard_2018_Nature	https://doi.org/10.1038/s41586-018-0094-2	https://doi.org/10.1038/s41586-018-0094-2	PRJEB65256	2725	31	2848	2785	2816.5	direct	Tooth	XY	NA	burial_cemetery	1.10284
DA3	DA3	Grishkin Log 1	Russia	NorthAsia	Siberia_IronAge_Tagar	54.68	90.85	Damgaard_2018_Nature	Damgaard_2018_Nature	https://doi.org/10.1038/s41586-018-0094-2	https://doi.org/10.1038/s41586-018-0094-2	PRJEB65256	NA	NA	2848	2785	2816.5	context	Tooth	XX	NA	burial_cemetery	0.574004
DA4	DA4	Grishkin Log 1	Russia	NorthAsia	Siberia_IronAge_Tagar	54.68	90.85	Damgaard_2018_Nature	Damgaard_2018_Nature	https://doi.org/10.1038/s41586-018-0094-2	https://doi.org/10.1038/s41586-018-0094-2	PRJEB65256	NA	NA	2848	2785	2816.5	context	Tooth	XY	NA	burial_cemetery	0.776828
DA5	DA5	Grishkin Log 1	Russia	NorthAsia	Siberia_IronAge_Tagar	54.68	90.85	Damgaard_2018_Nature	Damgaard_2018_Nature	https://doi.org/10.1038/s41586-018-0094-2	https://doi.org/10.1038/s41586-018-0094-2	PRJEB65256	NA	NA	2848	2785	2816.5	context	Tooth	XY	NA	burial_cemetery	0.505477
DA6	DA6	Grishkin Log 1	Russia	NorthAsia	Siberia_IronAge_Tagar	54.68	90.85	Damgaard_2018_Nature	Damgaard_2018_Nature	https://doi.org/10.1038/s41586-018-0094-2	https://doi.org/10.1038/s41586-018-0094-2	PRJEB65256	NA	NA	2848	2785	2816.5	context	Tooth	XX	NA	burial_cemetery	1.06303
DA7	DA7	Grishkin Log 1	Russia	NorthAsia	Siberia_IronAge_Tagar	54.68	90.85	Damgaard_2018_Nature	Damgaard_2018_Nature	https://doi.org/10.1038/s41586-018-0094-2	https://doi.org/10.1038/s41586-018-0094-2	PRJEB65256	NA	NA	2848	2785	2816.5	context	Tooth	XY	NA	burial_cemetery	0.596699
DA8	DA8	Grishkin Log 1	Russia	NorthAsia	Siberia_IronAge_Tagar	54.68	90.85	Damgaard_2018_Nature	Damgaard_2018_Nature	https://doi.org/10.1038/s41586-018-0094-2	https://doi.org/10.1038/s41586-018-0094-2	PRJEB65256	NA	NA	2848	2785	2816.5	context	Bone_petrous	XX	NA	burial_cemetery	1.86215
DA9	DA9	Grishkin Log 1	Russia	NorthAsia	Siberia_IronAge_Tagar	54.68	90.85	Damgaard_2018_Nature	Damgaard_2018_Nature	https://doi.org/10.1038/s41586-018-0094-2	https://doi.org/10.1038/s41586-018-0094-2	PRJEB65256	NA	NA	2848	2785	2816.5	context	Tooth	XX	NA	burial_cemetery	1.01474
NEO63	NEO63	Itkul	Russia	NorthAsia	Siberia_Neolithic	52.713	84.692	Allentoft_2024_Nature	Allentoft_2024_Nature	https://doi.org/10.1038/s41586-023-06865-0	https://doi.org/10.1038/s41586-023-06865-0	PRJEB64656	6656	34	7161	6953	7057	direct	Tooth	XY	Adult	burial_cemetery	0.0655349
NEO64	NEO64	Itkul	Russia	NorthAsia	Siberia_Neolithic	52.713	84.692	Allentoft_2024_Nature	Allentoft_2024_Nature	https://doi.org/10.1038/s41586-023-06865-0	https://doi.org/10.1038/s41586-023-06865-0	PRJEB64656	5744	41	6180	5920	6050	direct	Tooth	XY	Adult	burial_cemetery	0.326452
NEO65	NEO65	Kostenkova Isbushka	Russia	NorthAsia	Siberia_BronzeAge	52.724	84.683	Allentoft_2024_Nature	Allentoft_2024_Nature	https://doi.org/10.1038/s41586-023-06865-0	https://doi.org/10.1038/s41586-023-06865-0	PRJEB64656	4516	33	4953	4655	4804	direct	Tooth	XY	Adult	burial_cemetery	1.4275
DA354	DA354	Kurma XI	Russia	NorthAsia	Siberia_BronzeAge_Glazkovo	53.18	106.96	Damgaard_2018_Science	Damgaard_2018_Science	https://doi.org/10.1126/science.aar7711	https://doi.org/10.1126/science.aar7711	PRJEB65256	4078	30	4806	4445	4625.5	direct	Tooth	XY	Adult	burial_cemetery	0.222644
DA358	DA358	Kurma XI	Russia	NorthAsia	Siberia_BronzeAge_Glazkovo	53.18	106.96	Damgaard_2018_Science	Damgaard_2018_Science	https://doi.org/10.1126/science.aar7711	https://doi.org/10.1126/science.aar7711	PRJEB65256	4169	27	4831	4588	4709.5	direct	Tooth	XX	Adult	burial_cemetery	0.923854
DA360	DA360	Kurma XI	Russia	NorthAsia	Siberia_BronzeAge_Glazkovo	53.18	106.96	Damgaard_2018_Science	Damgaard_2018_Science	https://doi.org/10.1126/science.aar7711	https://doi.org/10.1126/science.aar7711	PRJEB65256	4158	28	4829	4583	4706	direct	Tooth	XX	Adult	burial_cemetery	0.31314
RISE500	RISE500	Kytmanovo	Russia	NorthAsia	Siberia_BronzeAge_Andronovo	53.46	85.45	Allentoft_2015_Nature	Allentoft_2015_Nature	https://doi.org/10.1038/nature14507	https://doi.org/10.1038/nature14507	PRJEB65256	NA	NA	3650	3450	3550	context	Tooth	XX	Adult	burial	1.41969
RISE503	RISE503	Kytmanovo	Russia	NorthAsia	Siberia_BronzeAge_Andronovo	53.46	85.45	Allentoft_2015_Nature	Allentoft_2015_Nature	https://doi.org/10.1038/nature14507	https://doi.org/10.1038/nature14507	PRJEB65256	3328	NA	3677	3461	3569	direct	Tooth	XX	Maturus	burial	0.705137
RISE504	RISE504	Kytmanovo	Russia	NorthAsia	Siberia_Medieval	53.46	85.45	Allentoft_2015_Nature	Allentoft_2015_Nature	https://doi.org/10.1038/nature14507	https://doi.org/10.1038/nature14507	PRJEB65256	1208	24	1229	1061	1145	direct	Tooth	XY	Adult	burial	1.29218
RISE505	RISE505	Kytmanovo	Russia	NorthAsia	Siberia_BronzeAge_Andronovo	53.46	85.45	Allentoft_2015_Nature	Allentoft_2015_Nature	https://doi.org/10.1038/nature14507	https://doi.org/10.1038/nature14507	PRJEB65256	3391	27	3696	3576	3636	direct	Tooth	XX	Adult	burial	7.38414
RISE512	RISE512	Kytmanovo	Russia	NorthAsia	Siberia_BronzeAge_Andronovo	53.46	85.45	Allentoft_2015_Nature	Allentoft_2015_Nature	https://doi.org/10.1038/nature14507	https://doi.org/10.1038/nature14507	PRJEB65256	3119	27	3396	3248	3322	direct	Tooth	XY	Adult	burial	0.246181
DA340	DA340	Lokomotiv	Russia	NorthAsia	Siberia_Neolithic_Kitoi	52.29	104.25	Damgaard_2018_Science	Damgaard_2018_Science	https://doi.org/10.1126/science.aar7711	https://doi.org/10.1126/science.aar7711	PRJEB65256	6130	60	7175	6804	6989.5	direct	Tooth	XX	Adult	burial_cemetery	0.600984
DA341	DA341	Lokomotiv	Russia	NorthAsia	Siberia_Neolithic_Kitoi	52.29	104.25	Damgaard_2018_Science	Damgaard_2018_Science	https://doi.org/10.1126/science.aar7711	https://doi.org/10.1126/science.aar7711	PRJEB65256	6713	35	7659	7511	7585	direct	Tooth	XX	Adult	burial_cemetery	1.21303
DA357	DA357	Lokomotiv	Russia	NorthAsia	Siberia_Neolithic_Kitoi	52.29	104.25	Damgaard_2018_Science	Damgaard_2018_Science	https://doi.org/10.1126/science.aar7711	https://doi.org/10.1126/science.aar7711	PRJEB65256	6950	60	7931	7675	7803	direct	Tooth	XY	Adult	burial_cemetery	0.395027
DA359	DA359	Lokomotiv	Russia	NorthAsia	Siberia_Neolithic_Kitoi	52.29	104.25	Damgaard_2018_Science	Damgaard_2018_Science	https://doi.org/10.1126/science.aar7711	https://doi.org/10.1126/science.aar7711	PRJEB65256	6680	60	7657	7460	7558.5	direct	Tooth	XY	Adult	burial_cemetery	0.733111
MA1	MA1	Mal'ta	Russia	NorthAsia	Siberia_UpperPaleolithic_Malta	52.9	103.5	Raghaven_2014_Nature	Raghaven_2014_Nature	https://doi.org/10.1038/nature12736	https://doi.org/10.1038/nature12736	SRP029640	20240	NA	24520	24090	24305	direct	Bone_other	XY	Juvenile	burial	1.08639
NEO72	NEO72	Mergen' 6	Russia	NorthAsia	Siberia_Neolithic_Koshinskaya	56.019	69.31	Allentoft_2024_Nature	Allentoft_2024_Nature	https://doi.org/10.1038/s41586-023-06865-0	https://doi.org/10.1038/s41586-023-06865-0	PRJEB64656	8065	76	8521	8191	8356	direct	Bone_petrous	XY	Adult	loose_settlement	0.290783
NEO73	NEO73	Mergen' 6	Russia	NorthAsia	Siberia_Neolithic_Koshinskaya	56.019	69.31	Allentoft_2024_Nature	Allentoft_2024_Nature	https://doi.org/10.1038/s41586-023-06865-0	https://doi.org/10.1038/s41586-023-06865-0	PRJEB64656	7317	62	7789	7572	7681	direct	Bone_petrous	XX	Infant	loose_settlement	0.694001
RISE662	RISE662	Okunev Ulus	Russia	NorthAsia	Siberia_BronzeAge_Okunevo	53.55	91.03	Damgaard_2018_Science	Damgaard_2018_Science	https://doi.org/10.1126/science.aar7711	https://doi.org/10.1126/science.aar7711	PRJEB65256	3718	59	4240	3899	4069.5	direct	Tooth	XY	Maturus	burial_cemetery	0.617737
RISE664	RISE664	Okunev Ulus	Russia	NorthAsia	Siberia_BronzeAge_Okunevo	53.55	91.03	Damgaard_2018_Science	Damgaard_2018_Science	https://doi.org/10.1126/science.aar7711	https://doi.org/10.1126/science.aar7711	PRJEB65256	3850	38	4409	4156	4282.5	direct	Tooth	XY	Maturus	burial_cemetery	4.75147
NEO68	NEO68	Okunevo 5 and 7	Russia	NorthAsia	Siberia_BronzeAge_Okunevo	56.438	74.907	Allentoft_2024_Nature	Allentoft_2024_Nature	https://doi.org/10.1038/s41586-023-06865-0	https://doi.org/10.1038/s41586-023-06865-0	PRJEB64656	4555	37	4967	4830	4899	direct	Tooth	XX	Adult	burial_cemetery	0.0792933
NEO77	NEO77	Okunevo 5 and 7	Russia	NorthAsia	Siberia_BronzeAge_Okunevo	56.438	74.907	Allentoft_2024_Nature	Allentoft_2024_Nature	https://doi.org/10.1038/s41586-023-06865-0	https://doi.org/10.1038/s41586-023-06865-0	PRJEB64656	4698	32	4846	4618	4732	direct	Tooth	XY	Maturus	burial_cemetery	0.165638
NEO79	NEO79	Okunevo 5 and 7	Russia	NorthAsia	Siberia_BronzeAge_Okunevo	56.438	74.907	Allentoft_2024_Nature	Allentoft_2024_Nature	https://doi.org/10.1038/s41586-023-06865-0	https://doi.org/10.1038/s41586-023-06865-0	PRJEB64656	4591	51	4822	4439	4631	direct	Tooth	XX	Adult	burial_cemetery	0.577202
NEO82	NEO82	Okunevo 7	Russia	NorthAsia	Siberia_Historical	53.1	90.2	this_study_Allentoft_2024_Nature	Allentoft_2024_Nature	NA	https://doi.org/10.1038/s41586-023-06865-0	PRJEB65256	713	34	727	559	643	direct	Tooth	XY	NA	burial_cemetery	NA
M0831	M0831	Ol'skaya	Russia	NorthAsia	Siberia_BronzeAge_Tokarev	59.6	151	Sikora_2019_Nature	Sikora_2019_Nature	https://doi.org/10.1038/s41586-019-1279-z	https://doi.org/10.1038/s41586-019-1279-z	PRJEB65256	NA	NA	3250	2850	3050	context	Bone_other	XX	NA	loose_settlement	0.934539
MA9984	MA9984	Ol'skaya	Russia	NorthAsia	Siberia_BronzeAge_Tokarev	59.6	151	Sikora_2019_Nature	Sikora_2019_Nature	https://doi.org/10.1038/s41586-019-1279-z	https://doi.org/10.1038/s41586-019-1279-z	PRJEB65256	2920	49	3211	2926	3065	direct	Bone_other	XX	Adult	loose_settlement	1.33632
NEO75	NEO75	Omskaya Stoyanka II	Russia	NorthAsia	Siberia_Neolithic_Sredneirtyshskaya	54.971	73.366	Allentoft_2024_Nature	Allentoft_2024_Nature	https://doi.org/10.1038/s41586-023-06865-0	https://doi.org/10.1038/s41586-023-06865-0	PRJEB64656	6655	32	7160	6955	7058	direct	Tooth	XY	Adult	burial	0.170676
NEO78	NEO78	Omskaya Stoyanka II	Russia	NorthAsia	Siberia_Neolithic_Sredneirtyshskaya	54.971	73.366	Allentoft_2024_Nature	Allentoft_2024_Nature	https://doi.org/10.1038/s41586-023-06865-0	https://doi.org/10.1038/s41586-023-06865-0	PRJEB64656	6560	49	7156	6749	6953	direct	Tooth	XY	Adult	burial	1.06304
NEO76	NEO76	Ostrov 2	Russia	NorthAsia	Siberia_BronzeAge	56.933	66.467	Allentoft_2024_Nature	Allentoft_2024_Nature	https://doi.org/10.1038/s41586-023-06865-0	https://doi.org/10.1038/s41586-023-06865-0	PRJEB64656	4225	29	4154	3980	4067	direct	Tooth	XX	Infant	burial	0.0399175
NEO116	NEO116	Pad Tokui	Russia	NorthAsia	Siberia_Neolithic	49.8	108.8	Allentoft_2024_Nature	Allentoft_2024_Nature	https://doi.org/10.1038/s41586-023-06865-0	https://doi.org/10.1038/s41586-023-06865-0	PRJEB64656	7378	72	8346	8027	8187	direct	Bone_other	XX	NA	burial_cemetery	5.72941
NEO309	NEO309	Protoka	Russia	NorthAsia	Siberia_Neolithic	56.77	77.03	Allentoft_2024_Nature	Allentoft_2024_Nature	https://doi.org/10.1038/s41586-023-06865-0	https://doi.org/10.1038/s41586-023-06865-0	PRJEB64656	5575	36	5912	5736	5824	direct	Bone_petrous	XY	NA	burial_cemetery	2.27525
RISE507	RISE507	River Kuyum	Russia	NorthAsia	Siberia_BronzeAge_Afanasievo	51.5	85.97	Allentoft_2015_Nature	Allentoft_2015_Nature	https://doi.org/10.1038/nature14507	https://doi.org/10.1038/nature14507	PRJEB65256	4423	29	5281	4873	5077	direct	Tooth	XX	NA	burial	0.379825
RISE508	RISE508	River Kuyum	Russia	NorthAsia	Russia_BronzeAge	51.498	85.97	Allentoft_2015_Nature	Allentoft_2015_Nature	https://doi.org/10.1038/nature14507	https://doi.org/10.1038/nature14507	PRJEB65256	4442	29	5281	4885	5083	direct	Tooth	NA	NA	burial	NA
RISE492	RISE492	Sabinka 2	Russia	NorthAsia	Siberia_IronAge	53.15	91.05	Allentoft_2015_Nature	Allentoft_2015_Nature	https://doi.org/10.1038/nature14507	https://doi.org/10.1038/nature14507	PRJEB65256	2257	27	2346	2159	2252.5	direct	Tooth	XY	Adult	burial	0.116755
RISE493	RISE493	Sabinka 2	Russia	NorthAsia	Siberia_BronzeAge_Karasuk	53.15	91.05	Allentoft_2015_Nature	Allentoft_2015_Nature	https://doi.org/10.1038/nature14507	https://doi.org/10.1038/nature14507	PRJEB65256	3214	26	3481	3377	3429	direct	Tooth	XY	Adult	burial	6.45305
RISE494	RISE494	Sabinka 2	Russia	NorthAsia	Siberia_BronzeAge_Karasuk	53.15	91.05	Allentoft_2015_Nature	Allentoft_2015_Nature	https://doi.org/10.1038/nature14507	https://doi.org/10.1038/nature14507	PRJEB65256	3081	27	3366	3218	3292	direct	Tooth	XY	Adult	burial	0.228343
RISE602	RISE602	Sary-Bel	Russia	NorthAsia	Siberia_IronAge	50.62	86.46	Allentoft_2015_Nature	Allentoft_2015_Nature	https://doi.org/10.1038/nature14507	https://doi.org/10.1038/nature14507	PRJEB65256	NA	NA	2950	1950	2450	context	Tooth	XY	Adult	burial_kurgan	1.20066
DA245	DA245	Shamanka II	Russia	NorthAsia	Siberia_Neolithic_Kitoi	51.7	103.7	Damgaard_2018_Science	Damgaard_2018_Science	https://doi.org/10.1126/science.aar7711	https://doi.org/10.1126/science.aar7711	PRJEB65256	7123	37	8015	7866	7940.5	direct	Tooth	XY	Adult	burial_cemetery	2.24287
DA246	DA246	Shamanka II	Russia	NorthAsia	Siberia_Neolithic_Kitoi	51.7	103.7	Damgaard_2018_Science	Damgaard_2018_Science	https://doi.org/10.1126/science.aar7711	https://doi.org/10.1126/science.aar7711	PRJEB65256	6886	43	7827	7626	7726.5	direct	Tooth	XX	Maturus	burial_cemetery	2.91242
DA247	DA247	Shamanka II	Russia	NorthAsia	Siberia_Neolithic_Kitoi	51.7	103.7	Damgaard_2018_Science	Damgaard_2018_Science	https://doi.org/10.1126/science.aar7711	https://doi.org/10.1126/science.aar7711	PRJEB65256	6856	40	7787	7614	7700.5	direct	Tooth	XY	Adult	burial_cemetery	2.53665
DA248	DA248	Shamanka II	Russia	NorthAsia	Siberia_Neolithic_Kitoi	51.7	103.7	Damgaard_2018_Science	Damgaard_2018_Science	https://doi.org/10.1126/science.aar7711	https://doi.org/10.1126/science.aar7711	PRJEB65256	6815	38	7705	7585	7645	direct	Tooth	XY	Adult	burial_cemetery	2.42138
DA249	DA249	Shamanka II	Russia	NorthAsia	Siberia_Neolithic_Kitoi	51.7	103.7	Damgaard_2018_Science	Damgaard_2018_Science	https://doi.org/10.1126/science.aar7711	https://doi.org/10.1126/science.aar7711	PRJEB65256	7005	40	7938	7741	7839.5	direct	Tooth	XX	Adult	burial_cemetery	4.63163
DA250	DA250	Shamanka II	Russia	NorthAsia	Siberia_Neolithic_Kitoi	51.7	103.7	Damgaard_2018_Science	Damgaard_2018_Science	https://doi.org/10.1126/science.aar7711	https://doi.org/10.1126/science.aar7711	PRJEB65256	6483	37	7466	7317	7391.5	direct	Tooth	XY	Adult	burial_cemetery	0.988629
DA251	DA251	Shamanka II	Russia	NorthAsia	Siberia_Neolithic_Kitoi	51.7	103.7	Damgaard_2018_Science	Damgaard_2018_Science	https://doi.org/10.1126/science.aar7711	https://doi.org/10.1126/science.aar7711	PRJEB65256	6373	32	7418	7254	7336	direct	Tooth	XY	Adult	burial_cemetery	0.594436
DA252	DA252	Shamanka II	Russia	NorthAsia	Siberia_Neolithic_Kitoi	51.7	103.7	Damgaard_2018_Science	Damgaard_2018_Science	https://doi.org/10.1126/science.aar7711	https://doi.org/10.1126/science.aar7711	PRJEB65256	6386	34	7419	7262	7340.5	direct	Tooth	XX	Adult	burial_cemetery	2.42803
DA253	DA253	Shamanka II	Russia	NorthAsia	Siberia_Neolithic_Kitoi	51.7	103.7	Damgaard_2018_Science	Damgaard_2018_Science	https://doi.org/10.1126/science.aar7711	https://doi.org/10.1126/science.aar7711	PRJEB65256	6329	33	7321	7171	7246	direct	Tooth	XX	Adult	burial_cemetery	2.7266
DA334	DA334	Shamanka II	Russia	NorthAsia	Siberia_BronzeAge_Glazkovo	51.7	103.7	Damgaard_2018_Science	Damgaard_2018_Science	https://doi.org/10.1126/science.aar7711	https://doi.org/10.1126/science.aar7711	PRJEB65256	3764	20	4231	4011	4121	direct	Tooth	XY	Adult	burial_cemetery	0.554419
DA335	DA335	Shamanka II	Russia	NorthAsia	Siberia_BronzeAge_Glazkovo	51.7	103.7	Damgaard_2018_Science	Damgaard_2018_Science	https://doi.org/10.1126/science.aar7711	https://doi.org/10.1126/science.aar7711	PRJEB65256	NA	NA	4450	3950	4200	context	Tooth	XY	Maturus	burial_cemetery	0.50662
DA336	DA336	Shamanka II	Russia	NorthAsia	Siberia_BronzeAge_Glazkovo	51.7	103.7	Damgaard_2018_Science	Damgaard_2018_Science	https://doi.org/10.1126/science.aar7711	https://doi.org/10.1126/science.aar7711	PRJEB65256	NA	NA	4450	3950	4200	context	Tooth	XY	Maturus	burial_cemetery	0.712745
DA337	DA337	Shamanka II	Russia	NorthAsia	Siberia_BronzeAge_Glazkovo	51.7	103.7	Damgaard_2018_Science	Damgaard_2018_Science	https://doi.org/10.1126/science.aar7711	https://doi.org/10.1126/science.aar7711	PRJEB65256	3886	21	4412	4249	4330.5	direct	Tooth	XY	Adult	burial_cemetery	1.19735
DA338	DA338	Shamanka II	Russia	NorthAsia	Siberia_BronzeAge_Glazkovo	51.7	103.7	Damgaard_2018_Science	Damgaard_2018_Science	https://doi.org/10.1126/science.aar7711	https://doi.org/10.1126/science.aar7711	PRJEB65256	NA	NA	4450	3950	4200	context	Tooth	XY	Maturus	burial_cemetery	0.454019
DA339	DA339	Shamanka II	Russia	NorthAsia	Siberia_BronzeAge_Glazkovo	51.7	103.7	Damgaard_2018_Science	Damgaard_2018_Science	https://doi.org/10.1126/science.aar7711	https://doi.org/10.1126/science.aar7711	PRJEB65256	3700	33	4149	3930	4040	direct	Tooth	XY	Adult	burial_cemetery	0.322366
DA362	DA362	Shamanka II	Russia	NorthAsia	Siberia_Neolithic_Kitoi	51.7	103.7	Damgaard_2018_Science	Damgaard_2018_Science	https://doi.org/10.1126/science.aar7711	https://doi.org/10.1126/science.aar7711	PRJEB65256	6319	33	7312	7171	7241.5	direct	Tooth	XY	NA	burial_cemetery	1.09608
NEO841	NEO841	Sosnovyiy Myis	Russia	NorthAsia	Siberia_Neolithic_Kitoi	58.752	102.634	Allentoft_2024_Nature	Allentoft_2024_Nature	https://doi.org/10.1038/s41586-023-06865-0	https://doi.org/10.1038/s41586-023-06865-0	PRJEB64656	6781	35	7282	7030	7156	direct	Tooth	XX	Infant	burial_cemetery	0.0845067
NEO843	NEO843	Sosnovyiy Myis	Russia	NorthAsia	Siberia_Neolithic_Kitoi	58.752	102.634	Allentoft_2024_Nature	Allentoft_2024_Nature	https://doi.org/10.1038/s41586-023-06865-0	https://doi.org/10.1038/s41586-023-06865-0	PRJEB64656	6678	37	7167	6953	7060	direct	Tooth	XX	Adult	burial_cemetery	1.29843
RISE718	RISE718	Syda 5, Tumen	Russia	NorthAsia	Siberia_BronzeAge_Okunevo	54.37	91.51	Damgaard_2018_Science	Damgaard_2018_Science	https://doi.org/10.1126/science.aar7711	https://doi.org/10.1126/science.aar7711	PRJEB65256	3964	31	4523	4298	4410.5	direct	Tooth	XY	NA	burial_tomb	0.834927
RISE719	RISE719	Syda 5, Tumen	Russia	NorthAsia	Siberia_BronzeAge_Okunevo	54.37	91.51	Damgaard_2018_Science	Damgaard_2018_Science	https://doi.org/10.1126/science.aar7711	https://doi.org/10.1126/science.aar7711	PRJEB65256	NA	NA	4850	3750	4300	context	Tooth	XY	NA	burial_tomb	0.644412
DA343	DA343	Ust Ida, UID_1989.019	Russia	NorthAsia	Siberia_BronzeAge_Glazkovo	53.19	103.37	Damgaard_2018_Nature	Damgaard_2018_Nature	https://doi.org/10.1038/s41586-018-0094-2	https://doi.org/10.1038/s41586-018-0094-2	PRJEB65256	NA	NA	4597	3726	4161.5	context	Tooth	XY	Adult	burial_cemetery	0.651346
DA353	DA353	Ust Ida, UID_1989.029	Russia	NorthAsia	Siberia_BronzeAge_Glazkovo	53.19	103.37	Damgaard_2018_Nature	Damgaard_2018_Nature	https://doi.org/10.1038/s41586-018-0094-2	https://doi.org/10.1038/s41586-018-0094-2	PRJEB65256	NA	NA	4597	3726	4161.5	context	Tooth	XY	Maturus	burial_cemetery	0.17732
DA361	DA361	Ust Ida, UID_1993.045	Russia	NorthAsia	Siberia_BronzeAge_Glazkovo	53.19	103.37	Damgaard_2018_Nature	Damgaard_2018_Nature	https://doi.org/10.1038/s41586-018-0094-2	https://doi.org/10.1038/s41586-018-0094-2	PRJEB65256	NA	NA	4597	3726	4161.5	context	Tooth	XY	Adult	burial_cemetery	0.611991
DA356	DA356	Ust Ida, UID_1994.048	Russia	NorthAsia	Siberia_BronzeAge_Glazkovo	53.19	103.37	Damgaard_2018_Nature	Damgaard_2018_Nature	https://doi.org/10.1038/s41586-018-0094-2	https://doi.org/10.1038/s41586-018-0094-2	PRJEB65256	NA	NA	4597	3726	4161.5	context	Tooth	XY	Maturus	burial_cemetery	0.435986
DA342	DA342	Ust'-Ida	Russia	NorthAsia	Siberia_Neolithic_Isakovo	53.19	103.37	Damgaard_2018_Science	Damgaard_2018_Science	https://doi.org/10.1126/science.aar7711	https://doi.org/10.1126/science.aar7711	PRJEB65256	4880	60	5745	5474	5609.5	direct	Tooth	XX	Adult	burial_cemetery	1.77894
DA344	DA344	Ust'-Ida	Russia	NorthAsia	Siberia_Neolithic_Isakovo	53.19	103.37	Damgaard_2018_Science	Damgaard_2018_Science	https://doi.org/10.1126/science.aar7711	https://doi.org/10.1126/science.aar7711	PRJEB65256	4860	110	5892	5323	5607.5	direct	Tooth	XX	Maturus	burial_cemetery	0.22178
DA345	DA345	Ust'-Ida	Russia	NorthAsia	Siberia_Neolithic_Isakovo	53.19	103.37	Damgaard_2018_Science	Damgaard_2018_Science	https://doi.org/10.1126/science.aar7711	https://doi.org/10.1126/science.aar7711	PRJEB65256	4730	70	5591	5320	5455.5	direct	Tooth	XY	Adult	burial_cemetery	1.07068
DA355	DA355	Ust'-Ida	Russia	NorthAsia	Siberia_Neolithic_Isakovo	53.19	103.37	Damgaard_2018_Science	Damgaard_2018_Science	https://doi.org/10.1126/science.aar7711	https://doi.org/10.1126/science.aar7711	PRJEB65256	4750	70	5601	5321	5461	direct	Tooth	XY	Adult	burial_cemetery	0.44701
NEO67	NEO67	Ust'-Isha	Russia	NorthAsia	Siberia_Neolithic	52.18	85.965	Allentoft_2024_Nature	Allentoft_2024_Nature	https://doi.org/10.1038/s41586-023-06865-0	https://doi.org/10.1038/s41586-023-06865-0	PRJEB64656	6640	55	7235	6860	7048	direct	Tooth	XY	Adult	burial_cemetery	0.312823
NEO229	NEO229	Ust'Belaya	Russia	NorthAsia	Siberia_Neolithic	53	103.7	Sikora_2019_Nature	Sikora_2019_Nature	https://doi.org/10.1038/s41586-019-1279-z	https://doi.org/10.1038/s41586-019-1279-z	PRJEB65256	5779	NA	6727	6445	6586	direct	NA	XX	NA	burial	0.594267
NEO230	NEO230	Ust'Belaya	Russia	NorthAsia	Siberia_BronzeAge	53	103.7	Sikora_2019_Nature	Sikora_2019_Nature	https://doi.org/10.1038/s41586-019-1279-z	https://doi.org/10.1038/s41586-019-1279-z	PRJEB65256	4298	39	4971	4826	4898.5	direct	NA	XX	NA	burial	0.521894
NEO231	NEO231	Ust'Belaya	Russia	NorthAsia	Siberia_BronzeAge	53	103.7	Sikora_2019_Nature	Sikora_2019_Nature	https://doi.org/10.1038/s41586-019-1279-z	https://doi.org/10.1038/s41586-019-1279-z	PRJEB65256	4160	37	4831	4575	4703	direct	NA	XX	NA	burial	0.501213
NEO232	NEO232	Ust'Belaya	Russia	NorthAsia	Siberia_BronzeAge	53	103.7	Sikora_2019_Nature	Sikora_2019_Nature	https://doi.org/10.1038/s41586-019-1279-z	https://doi.org/10.1038/s41586-019-1279-z	PRJEB65256	4259	38	4957	4648	4802.5	direct	NA	XY	NA	burial	1.1178
NEO298	NEO298	Ust'Belaya	Russia	NorthAsia	Siberia_BronzeAge	53	103.7	Sikora_2019_Nature	Sikora_2019_Nature	https://doi.org/10.1038/s41586-019-1279-z	https://doi.org/10.1038/s41586-019-1279-z	PRJEB65256	4060	38	4802	4426	4614	direct	NA	XX	NA	burial	1.86885
RISE677	RISE677	Uybat III	Russia	NorthAsia	Siberia_BronzeAge_Okunevo	53.71	90.36	Damgaard_2018_Science	Damgaard_2018_Science	https://doi.org/10.1126/science.aar7711	https://doi.org/10.1126/science.aar7711	PRJEB65256	3961	62	4781	4183	4482	direct	Bone_other	XX	Adult	burial_kurgan	0.282581
RISE675	RISE675	Uybat V	Russia	NorthAsia	Siberia_BronzeAge_Okunevo	53.71	90.36	Damgaard_2018_Science	Damgaard_2018_Science	https://doi.org/10.1126/science.aar7711	https://doi.org/10.1126/science.aar7711	PRJEB65256	4023	56	4809	4300	4555	direct	Bone_other	XY	Maturus	burial_kurgan	0.541922
RISE680	RISE680	Uybat V	Russia	NorthAsia	Siberia_BronzeAge_Okunevo	53.71	90.36	Damgaard_2018_Science	Damgaard_2018_Science	https://doi.org/10.1126/science.aar7711	https://doi.org/10.1126/science.aar7711	PRJEB65256	NA	NA	4850	3750	4300	context	Tooth	XX	Adult	burial_kurgan	1.52451
RISE681	RISE681	Uybat V	Russia	NorthAsia	Siberia_BronzeAge_Okunevo	53.71	90.36	Damgaard_2018_Science	Damgaard_2018_Science	https://doi.org/10.1126/science.aar7711	https://doi.org/10.1126/science.aar7711	PRJEB65256	NA	NA	4850	3750	4300	context	Tooth	XX	Adult	burial_kurgan	0.544891
RISE683	RISE683	Uybat V	Russia	NorthAsia	Siberia_BronzeAge_Okunevo	53.71	90.36	Damgaard_2018_Science	Damgaard_2018_Science	https://doi.org/10.1126/science.aar7711	https://doi.org/10.1126/science.aar7711	PRJEB65256	3646	40	4088	3865	3976.5	direct	Tooth	XY	Adult	burial_kurgan	2.05042
RISE684	RISE684	Uybat V	Russia	NorthAsia	Siberia_BronzeAge_Okunevo	53.71	90.36	Damgaard_2018_Science	Damgaard_2018_Science	https://doi.org/10.1126/science.aar7711	https://doi.org/10.1126/science.aar7711	PRJEB65256	3830	55	4414	4091	4252.5	direct	Bone_petrous	XX	Juvenile	burial_kurgan	0.537629
RISE685	RISE685	Uybat V	Russia	NorthAsia	Siberia_BronzeAge_Okunevo	53.71	90.36	Damgaard_2018_Science	Damgaard_2018_Science	https://doi.org/10.1126/science.aar7711	https://doi.org/10.1126/science.aar7711	PRJEB65256	NA	NA	4850	3750	4300	context	Tooth	XX	Maturus	burial_kurgan	1.34612
NEO907	NEO907	Vengerovo-2	Russia	NorthAsia	Siberia_Neolithic	55.707	76.783	Allentoft_2024_Nature	Allentoft_2024_Nature	https://doi.org/10.1038/s41586-023-06865-0	https://doi.org/10.1038/s41586-023-06865-0	PRJEB64656	5390	31	5715	5582	5649	direct	Tooth	XY	NA	burial_tomb	1.6846
NEO910	NEO910	Vengerovo-2	Russia	NorthAsia	Siberia_BronzeAge	55.707	76.783	Allentoft_2024_Nature	Allentoft_2024_Nature	https://doi.org/10.1038/s41586-023-06865-0	https://doi.org/10.1038/s41586-023-06865-0	PRJEB64656	3877	28	3695	3495	3595	direct	Tooth	XX	NA	burial_tomb	0.106696
NEO911	NEO911	Vengerovo-2	Russia	NorthAsia	Siberia_Neolithic	55.707	76.783	Allentoft_2024_Nature	Allentoft_2024_Nature	https://doi.org/10.1038/s41586-023-06865-0	https://doi.org/10.1038/s41586-023-06865-0	PRJEB64656	6451	33	6883	6676	6780	direct	Tooth	XY	NA	burial_tomb	3.02004
NEO912	NEO912	Vengerovo-2	Russia	NorthAsia	Siberia_Neolithic	55.707	76.783	Allentoft_2024_Nature	Allentoft_2024_Nature	https://doi.org/10.1038/s41586-023-06865-0	https://doi.org/10.1038/s41586-023-06865-0	PRJEB64656	5309	32	5594	5477	5536	direct	Tooth	XX	NA	burial_tomb	1.07793
NEO915	NEO915	Vengerovo-2	Russia	NorthAsia	Siberia_Neolithic	55.707	76.783	Allentoft_2024_Nature	Allentoft_2024_Nature	https://doi.org/10.1038/s41586-023-06865-0	https://doi.org/10.1038/s41586-023-06865-0	PRJEB64656	5472	32	5853	5600	5727	direct	Tooth	XY	NA	burial_tomb	0.020235
NEO916	NEO916	Vengerovo-2	Russia	NorthAsia	Siberia_Neolithic	55.707	76.783	Allentoft_2024_Nature	Allentoft_2024_Nature	https://doi.org/10.1038/s41586-023-06865-0	https://doi.org/10.1038/s41586-023-06865-0	PRJEB64656	5473	32	5854	5600	5727	direct	Tooth	XY	NA	burial_tomb	0.0175337
NEO917	NEO917	Vengerovo-2	Russia	NorthAsia	Siberia_Neolithic	55.707	76.783	Allentoft_2024_Nature	Allentoft_2024_Nature	https://doi.org/10.1038/s41586-023-06865-0	https://doi.org/10.1038/s41586-023-06865-0	PRJEB64656	5269	30	5588	5336	5462	direct	Bone_petrous	XY	NA	burial_tomb	3.70164
NEO918	NEO918	Vengerovo-2	Russia	NorthAsia	Siberia_Neolithic	55.707	76.783	Allentoft_2024_Nature	Allentoft_2024_Nature	https://doi.org/10.1038/s41586-023-06865-0	https://doi.org/10.1038/s41586-023-06865-0	PRJEB64656	5255	36	5586	5330	5458	direct	Bone_petrous	XX	NA	burial_tomb	0.171941
NEO921	NEO921	Vengerovo-2	Russia	NorthAsia	Siberia_BronzeAge	55.707	76.783	Allentoft_2024_Nature	Allentoft_2024_Nature	https://doi.org/10.1038/s41586-023-06865-0	https://doi.org/10.1038/s41586-023-06865-0	PRJEB64656	4221	31	4218	3977	4098	direct	Bone_petrous	XX	NA	burial_tomb	0.461748
NEO922	NEO922	Vengerovo-2	Russia	NorthAsia	Siberia_Neolithic	55.707	76.783	Allentoft_2024_Nature	Allentoft_2024_Nature	https://doi.org/10.1038/s41586-023-06865-0	https://doi.org/10.1038/s41586-023-06865-0	PRJEB64656	7191	46	7662	7436	7549	direct	Tooth	XY	NA	burial_tomb	0.203971
NEO923	NEO923	Vengerovo-2	Russia	NorthAsia	Siberia_Neolithic	55.707	76.783	Allentoft_2024_Nature	Allentoft_2024_Nature	https://doi.org/10.1038/s41586-023-06865-0	https://doi.org/10.1038/s41586-023-06865-0	PRJEB64656	5555	34	5908	5719	5814	direct	Tooth	XX	NA	burial_tomb	0.116028
RISE600	RISE600	Verh-Uimon	Russia	NorthAsia	Siberia_IronAge	50.21	85.73	Allentoft_2015_Nature	Allentoft_2015_Nature	https://doi.org/10.1038/nature14507	https://doi.org/10.1038/nature14507	PRJEB65256	NA	NA	2950	1950	2450	context	Tooth	XY	Adult	burial_kurgan	0.692809
RISE601	RISE601	Verh-Uimon	Russia	NorthAsia	Siberia_IronAge	50.21	85.73	Allentoft_2015_Nature	Allentoft_2015_Nature	https://doi.org/10.1038/nature14507	https://doi.org/10.1038/nature14507	PRJEB65256	NA	NA	2950	1950	2450	context	Tooth	XY	Adult	burial_kurgan	1.10094
RISE515	RISE515	Verkhni Askiz	Russia	NorthAsia	Siberia_BronzeAge_Okunevo	53.16	90.21	Damgaard_2018_Science	Damgaard_2018_Science	https://doi.org/10.1126/science.aar7711	https://doi.org/10.1126/science.aar7711	PRJEB65256	3810	25	4290	4095	4192.5	direct	Bone_other	XX	NA	burial_kurgan	0.602842
RISE516	RISE516	Verkhni Askiz	Russia	NorthAsia	Siberia_BronzeAge_Okunevo	53.16	90.21	Damgaard_2018_Science	Damgaard_2018_Science	https://doi.org/10.1126/science.aar7711	https://doi.org/10.1126/science.aar7711	PRJEB65256	3725	25	4151	3986	4068.5	direct	Bone_other	XX	NA	burial_kurgan	0.963931
RISE667	RISE667	Verkhni Askiz	Russia	NorthAsia	Siberia_BronzeAge_Okunevo	53.16	90.21	Damgaard_2018_Science	Damgaard_2018_Science	https://doi.org/10.1126/science.aar7711	https://doi.org/10.1126/science.aar7711	PRJEB65256	NA	NA	4850	3750	4300	context	Bone_other	XX	Maturus	burial_kurgan	0.213422
RISE670	RISE670	Verkhni Askiz	Russia	NorthAsia	Siberia_BronzeAge_Okunevo	53.16	90.21	Damgaard_2018_Science	Damgaard_2018_Science	https://doi.org/10.1126/science.aar7711	https://doi.org/10.1126/science.aar7711	PRJEB65256	3635	50	4091	3835	3963	direct	Bone_petrous	XY	Juvenile	burial_kurgan	0.703244
RISE671	RISE671	Verkhni Askiz	Russia	NorthAsia	Siberia_BronzeAge_Okunevo	53.16	90.21	Damgaard_2018_Science	Damgaard_2018_Science	https://doi.org/10.1126/science.aar7711	https://doi.org/10.1126/science.aar7711	PRJEB65256	NA	NA	4850	3750	4300	context	Tooth	XX	Maturus	burial_kurgan	0.328391
RISE672	RISE672	Verkhni Askiz	Russia	NorthAsia	Siberia_BronzeAge_Okunevo	53.16	90.21	Damgaard_2018_Science	Damgaard_2018_Science	https://doi.org/10.1126/science.aar7711	https://doi.org/10.1126/science.aar7711	PRJEB65256	NA	NA	4850	3750	4300	context	Tooth	XY	NA	burial_kurgan	1.2945
RISE673	RISE673	Verkhni Askiz	Russia	NorthAsia	Siberia_BronzeAge_Okunevo	53.16	90.21	Damgaard_2018_Science	Damgaard_2018_Science	https://doi.org/10.1126/science.aar7711	https://doi.org/10.1126/science.aar7711	PRJEB65256	NA	NA	4850	3750	4300	context	Bone_other	XY	Maturus	burial_kurgan	0.129409
RISE674	RISE674	Verkhni Askiz	Russia	NorthAsia	Siberia_BronzeAge_Okunevo	53.16	90.21	Damgaard_2018_Science	Damgaard_2018_Science	https://doi.org/10.1126/science.aar7711	https://doi.org/10.1126/science.aar7711	PRJEB65256	3719	46	4231	3926	4078.5	direct	Bone_petrous	XY	Adult	burial_kurgan	2.76547
Yana	Yana	Yana RHS	Russia	NorthAsia	Siberia_UpperPaleolithic_Yana	70.72	135.42	Sikora_2019_Nature	Sikora_2019_Nature	https://doi.org/10.1038/s41586-019-1279-z	https://doi.org/10.1038/s41586-019-1279-z	PRJEB65256	27940	115	32950	30950	31950	direct	Tooth	XY	Juvenile	loose_settlement	26.5261
Yana2	Yana2	Yana RHS	Russia	NorthAsia	Siberia_UpperPaleolithic_Yana	70.72	135.42	Sikora_2019_Nature	Sikora_2019_Nature	https://doi.org/10.1038/s41586-019-1279-z	https://doi.org/10.1038/s41586-019-1279-z	PRJEB65256	27940	115	32950	30950	31950	direct	Tooth	XY	Juvenile	loose_settlement	6.81282
Yana_Young	Yana_Young	Yana River	Russia	NorthAsia	Siberia_Medieval	70.72	135.42	Sikora_2019_Nature	Sikora_2019_Nature	https://doi.org/10.1038/s41586-019-1279-z	https://doi.org/10.1038/s41586-019-1279-z	PRJEB65256	862	26	900	698	799	direct	Bone_other	XY	Adult	loose	2.03335
RISE599	RISE599	Zana-Aul	Russia	NorthAsia	Russia_IronAge	49.995	88.668	this_study_Allentoft_2015_Nature	this_study_Allentoft_2015_Nature	NA	NA	PRJEB65256	NA	NA	1350	1250	1300	context	Tooth	NA	Adult	burial_kurgan	NA
NEO115	NEO115	Zhindo	Russia	NorthAsia	Siberia_Neolithic	49.9	108	Allentoft_2024_Nature	Allentoft_2024_Nature	https://doi.org/10.1038/s41586-023-06865-0	https://doi.org/10.1038/s41586-023-06865-0	PRJEB64656	6943	51	7664	7435	7550	direct	Bone_other	XY	NA	burial_cemetery	2.04221
NEO117	NEO117	Zhindo	Russia	NorthAsia	Siberia_Neolithic	49.9	108	Allentoft_2024_Nature	Allentoft_2024_Nature	https://doi.org/10.1038/s41586-023-06865-0	https://doi.org/10.1038/s41586-023-06865-0	PRJEB64656	7064	63	7788	7523	7656	direct	Bone_other	XY	NA	burial_cemetery	0.18272
101680P	CGG101680	Ahlgade, Holbaek	Denmark	NorthernEurope	Denmark_Medieval	55.7177	11.7107	Barrie_2024_Nature	Barrie_2024_Nature	https://doi.org/10.1038/s41586-023-06618-z	https://doi.org/10.1038/s41586-023-06618-z	PRJEB65098	NA	NA	650	600	625	context	Bone_petrous	XX	NA	burial_cemetery	NA
101689T	CGG101689	Ahlgade, Holbaek	Denmark	NorthernEurope	Denmark_Medieval	55.7177	11.7107	Barrie_2024_Nature	Barrie_2024_Nature	https://doi.org/10.1038/s41586-023-06618-z	https://doi.org/10.1038/s41586-023-06618-z	PRJEB65098	NA	NA	550	400	475	context	Tooth	XY	NA	burial_cemetery	NA
101691T	CGG101691	Ahlgade, Holbaek	Denmark	NorthernEurope	Denmark_Medieval	55.7177	11.7107	Barrie_2024_Nature	Barrie_2024_Nature	https://doi.org/10.1038/s41586-023-06618-z	https://doi.org/10.1038/s41586-023-06618-z	PRJEB65098	NA	NA	650	600	625	context	Tooth	XX	NA	burial_cemetery	NA
101808T	CGG101808	Ahlgade, Holbaek	Denmark	NorthernEurope	Denmark_Medieval	55.7177	11.7107	Barrie_2024_Nature	Barrie_2024_Nature	https://doi.org/10.1038/s41586-023-06618-z	https://doi.org/10.1038/s41586-023-06618-z	PRJEB65098	NA	NA	600	550	575	context	Tooth	XY	NA	burial_cemetery	NA
101809T	CGG101809	Ahlgade, Holbaek	Denmark	NorthernEurope	Denmark_Medieval	55.7177	11.7107	Barrie_2024_Nature	Barrie_2024_Nature	https://doi.org/10.1038/s41586-023-06618-z	https://doi.org/10.1038/s41586-023-06618-z	PRJEB65098	NA	NA	600	550	575	context	Tooth	XY	NA	burial_cemetery	NA
101811P	CGG101811	Ahlgade, Holbaek	Denmark	NorthernEurope	Denmark_Medieval	55.7177	11.7107	Barrie_2024_Nature	Barrie_2024_Nature	https://doi.org/10.1038/s41586-023-06618-z	https://doi.org/10.1038/s41586-023-06618-z	PRJEB65098	NA	NA	600	550	575	context	Bone_petrous	XX	NA	burial_cemetery	NA
101813P	CGG101813	Ahlgade, Holbaek	Denmark	NorthernEurope	Denmark_Medieval	55.7177	11.7107	Barrie_2024_Nature	Barrie_2024_Nature	https://doi.org/10.1038/s41586-023-06618-z	https://doi.org/10.1038/s41586-023-06618-z	PRJEB65098	NA	NA	650	600	625	context	Bone_petrous	XX	NA	burial_cemetery	NA
101822P	CGG101822	Ahlgade, Holbaek	Denmark	NorthernEurope	Denmark_Medieval	55.7177	11.7107	Barrie_2024_Nature	Barrie_2024_Nature	https://doi.org/10.1038/s41586-023-06618-z	https://doi.org/10.1038/s41586-023-06618-z	PRJEB65098	NA	NA	650	600	625	context	Bone_petrous	XX	NA	burial_cemetery	NA
101825P	CGG101825	Ahlgade, Holbaek	Denmark	NorthernEurope	Denmark_Medieval	55.7177	11.7107	Barrie_2024_Nature	Barrie_2024_Nature	https://doi.org/10.1038/s41586-023-06618-z	https://doi.org/10.1038/s41586-023-06618-z	PRJEB65098	NA	NA	950	650	800	context	Bone_petrous	XY	NA	burial_cemetery	NA
101827T	CGG101827	Ahlgade, Holbaek	Denmark	NorthernEurope	Denmark_Medieval	55.7177	11.7107	Barrie_2024_Nature	Barrie_2024_Nature	https://doi.org/10.1038/s41586-023-06618-z	https://doi.org/10.1038/s41586-023-06618-z	PRJEB65098	NA	NA	600	550	575	context	Tooth	XY	NA	burial_cemetery	NA
101829T	CGG101829	Ahlgade, Holbaek	Denmark	NorthernEurope	Denmark_Medieval	55.7177	11.7107	Barrie_2024_Nature	Barrie_2024_Nature	https://doi.org/10.1038/s41586-023-06618-z	https://doi.org/10.1038/s41586-023-06618-z	PRJEB65098	NA	NA	NA	NA	NA	context	Tooth	XX	NA	burial_cemetery	NA
101833T	CGG101833	Ahlgade, Holbaek	Denmark	NorthernEurope	Denmark_Medieval	55.7177	11.7107	Barrie_2024_Nature	Barrie_2024_Nature	https://doi.org/10.1038/s41586-023-06618-z	https://doi.org/10.1038/s41586-023-06618-z	PRJEB65098	NA	NA	650	600	625	context	Tooth	XX	NA	burial_cemetery	NA
101835P	CGG101835	Ahlgade, Holbaek	Denmark	NorthernEurope	Denmark_Medieval	55.7177	11.7107	Barrie_2024_Nature	Barrie_2024_Nature	https://doi.org/10.1038/s41586-023-06618-z	https://doi.org/10.1038/s41586-023-06618-z	PRJEB65098	NA	NA	600	550	575	context	Bone_petrous	XY	NA	burial_cemetery	NA
101837P	CGG101837	Ahlgade, Holbaek	Denmark	NorthernEurope	Denmark_Medieval	55.7177	11.7107	Barrie_2024_Nature	Barrie_2024_Nature	https://doi.org/10.1038/s41586-023-06618-z	https://doi.org/10.1038/s41586-023-06618-z	PRJEB65098	NA	NA	NA	NA	NA	context	Bone_petrous	XY	NA	burial_cemetery	NA
101838P	CGG101838	Ahlgade, Holbaek	Denmark	NorthernEurope	Denmark_Medieval	55.7177	11.7107	Barrie_2024_Nature	Barrie_2024_Nature	https://doi.org/10.1038/s41586-023-06618-z	https://doi.org/10.1038/s41586-023-06618-z	PRJEB65098	NA	NA	650	600	625	context	Bone_petrous	XY	NA	burial_cemetery	NA
101839T	CGG101839	Ahlgade, Holbaek	Denmark	NorthernEurope	Denmark_Medieval	55.7177	11.7107	Barrie_2024_Nature	Barrie_2024_Nature	https://doi.org/10.1038/s41586-023-06618-z	https://doi.org/10.1038/s41586-023-06618-z	PRJEB65098	NA	NA	650	600	625	context	Tooth	XY	NA	burial_cemetery	NA
101842T	CGG101842	Ahlgade, Holbaek	Denmark	NorthernEurope	Denmark_Medieval	55.7177	11.7107	Barrie_2024_Nature	Barrie_2024_Nature	https://doi.org/10.1038/s41586-023-06618-z	https://doi.org/10.1038/s41586-023-06618-z	PRJEB65098	NA	NA	NA	NA	NA	context	Tooth	XY	NA	burial_cemetery	NA
101843T	CGG101843	Ahlgade, Holbaek	Denmark	NorthernEurope	Denmark_Medieval	55.7177	11.7107	Barrie_2024_Nature	Barrie_2024_Nature	https://doi.org/10.1038/s41586-023-06618-z	https://doi.org/10.1038/s41586-023-06618-z	PRJEB65098	NA	NA	600	550	575	context	Tooth	XY	NA	burial_cemetery	NA
101845T	CGG101845	Ahlgade, Holbaek	Denmark	NorthernEurope	Denmark_Medieval	55.7177	11.7107	Barrie_2024_Nature	Barrie_2024_Nature	https://doi.org/10.1038/s41586-023-06618-z	https://doi.org/10.1038/s41586-023-06618-z	PRJEB65098	NA	NA	600	550	575	context	Tooth	XX	NA	burial_cemetery	NA
101850T	CGG101850	Ahlgade, Holbaek	Denmark	NorthernEurope	Denmark_Medieval	55.7177	11.7107	Barrie_2024_Nature	Barrie_2024_Nature	https://doi.org/10.1038/s41586-023-06618-z	https://doi.org/10.1038/s41586-023-06618-z	PRJEB65098	NA	NA	600	550	575	context	Tooth	XX	NA	burial_cemetery	NA
101854T	CGG101854	Ahlgade, Holbaek	Denmark	NorthernEurope	Denmark_Medieval	55.7177	11.7107	Barrie_2024_Nature	Barrie_2024_Nature	https://doi.org/10.1038/s41586-023-06618-z	https://doi.org/10.1038/s41586-023-06618-z	PRJEB65098	NA	NA	550	400	475	context	Tooth	XY	NA	burial_cemetery	NA
101855T	CGG101855	Ahlgade, Holbaek	Denmark	NorthernEurope	Denmark_Medieval	55.7177	11.7107	Barrie_2024_Nature	Barrie_2024_Nature	https://doi.org/10.1038/s41586-023-06618-z	https://doi.org/10.1038/s41586-023-06618-z	PRJEB65098	NA	NA	950	650	800	context	Tooth	XY	NA	burial_cemetery	NA
101857P	CGG101857	Ahlgade, Holbaek	Denmark	NorthernEurope	Denmark_Medieval	55.7177	11.7107	Barrie_2024_Nature	Barrie_2024_Nature	https://doi.org/10.1038/s41586-023-06618-z	https://doi.org/10.1038/s41586-023-06618-z	PRJEB65098	NA	NA	650	600	625	context	Bone_petrous	XX	NA	burial_cemetery	NA
101864T	CGG101864	Ahlgade, Holbaek	Denmark	NorthernEurope	Denmark_Medieval	55.7177	11.7107	Barrie_2024_Nature	Barrie_2024_Nature	https://doi.org/10.1038/s41586-023-06618-z	https://doi.org/10.1038/s41586-023-06618-z	PRJEB65098	NA	NA	650	600	625	context	Tooth	XY	NA	burial_cemetery	NA
101873T	CGG101873	Ahlgade, Holbaek	Denmark	NorthernEurope	Denmark_Medieval	55.7177	11.7107	Barrie_2024_Nature	Barrie_2024_Nature	https://doi.org/10.1038/s41586-023-06618-z	https://doi.org/10.1038/s41586-023-06618-z	PRJEB65098	NA	NA	NA	NA	NA	context	Tooth	XY	NA	burial_cemetery	NA
NEO961	NEO961	Avlebjerg (Stroeby)	Denmark	NorthernEurope	Denmark_Neolithic	55.368	12.287	Allentoft_2024_Nature	Allentoft_2024_Nature	https://doi.org/10.1038/s41586-023-06865-0	https://doi.org/10.1038/s41586-023-06865-0	PRJEB64656	4510	32	5305	4992	5149	direct	Tooth	XX	Juvenile	burial	0.0228788
VK294	VK294	Bakkendrup	Denmark	NorthernEurope	VikingAge	55.56	11.25	Margyaran_2020_Nature	Margyaran_2020_Nature	https://doi.org/10.1038/s41586-020-2688-8	https://doi.org/10.1038/s41586-020-2688-8	PRJEB65256	NA	NA	1100	1050	1075	context	Tooth	XX	NA	burial_cemetery	1.15368
VK315	VK315	Bakkendrup	Denmark	NorthernEurope	VikingAge	55.56	11.25	Margyaran_2020_Nature	Margyaran_2020_Nature	https://doi.org/10.1038/s41586-020-2688-8	https://doi.org/10.1038/s41586-020-2688-8	PRJEB65256	NA	NA	1100	1050	1075	context	Tooth	XY	NA	burial_cemetery	0.60893
VK369	VK369	Bakkendrup	Denmark	NorthernEurope	VikingAge	55.56	11.25	Margyaran_2020_Nature	Margyaran_2020_Nature	https://doi.org/10.1038/s41586-020-2688-8	https://doi.org/10.1038/s41586-020-2688-8	PRJEB65256	NA	NA	1100	1050	1075	context	Tooth	XY	NA	burial_cemetery	1.18633
NEO92	NEO92	Barhoej (Stroeby Egede)	Denmark	NorthernEurope	Denmark_Neolithic	55.403	12.272	Allentoft_2024_Nature	Allentoft_2024_Nature	https://doi.org/10.1038/s41586-023-06865-0	https://doi.org/10.1038/s41586-023-06865-0	PRJEB64656	3803	31	4348	4088	4218	direct	Tooth	XY	Adult	burial	0.607982
VK281	VK281	Barse	Denmark	NorthernEurope	VikingAge	55.13	11.95	Margyaran_2020_Nature	Margyaran_2020_Nature	https://doi.org/10.1038/s41586-020-2688-8	https://doi.org/10.1038/s41586-020-2688-8	PRJEB65256	NA	NA	950	850	900	context	Tooth	XY	NA	burial_cemetery	2.134
VK298	VK298	Besser	Denmark	NorthernEurope	VikingAge	55.85	10.64	Margyaran_2020_Nature	Margyaran_2020_Nature	https://doi.org/10.1038/s41586-020-2688-8	https://doi.org/10.1038/s41586-020-2688-8	PRJEB65256	NA	NA	NA	NA	900	context	Tooth	XX	NA	burial	0.405316
NEO751	NEO751	Bjoernsholm	Denmark	NorthernEurope	Denmark_Mesolithic	56.874	9.215	Allentoft_2024_Nature	Allentoft_2024_Nature	https://doi.org/10.1038/s41586-023-06865-0	https://doi.org/10.1038/s41586-023-06865-0	PRJEB64656	5792	41	6405	6225	6315	direct	Tooth	XY	Adult	burial	0.297822
NEO755	CGG019645	Bjoernstrupgaard	Denmark	NorthernEurope	Denmark_IronAge	55.74	10.94	McColl_2024_biorxiv	McColl_2024_biorxiv	https://doi.org/10.1101/2024.03.13.584607	https://doi.org/10.1101/2024.03.13.584607	PRJEB65256	2086	39	2151	1948	2049.5	direct	Bone_petrous	XY	NA	burial	NA
NEO814	NEO814	Bodal K	Denmark	NorthernEurope	Denmark_Mesolithic	55.586	11.538	Allentoft_2024_Nature	Allentoft_2024_Nature	https://doi.org/10.1038/s41586-023-06865-0	https://doi.org/10.1038/s41586-023-06865-0	PRJEB64656	6435	44	7251	6979	7115	direct	Tooth	XX	Adult	loose	0.0552887
NEO562	NEO562	Bodal Mose	Denmark	NorthernEurope	Denmark_IronAge	55.587	11.532	this_study_Allentoft_2024_Nature	this_study_Allentoft_2024_Nature	NA	NA	PRJEB65256	2135	36	2304	2001	2152.5	direct	Tooth	XY	NA	loose	NA
NEO881	NEO881	Bodal Mose	Denmark	NorthernEurope	Denmark_IronAge	55.588	11.529	this_study_Allentoft_2024_Nature	this_study_Allentoft_2024_Nature	NA	NA	PRJEB65256	1971	43	2005	1822	1913.5	direct	Tooth	XY	Adult	loose	NA
VK289	VK289	Bodkergarden	Denmark	NorthernEurope	VikingAge	54.8	10.69	Margyaran_2020_Nature	Margyaran_2020_Nature	https://doi.org/10.1038/s41586-020-2688-8	https://doi.org/10.1038/s41586-020-2688-8	PRJEB65256	NA	NA	1050	950	1000	context	Tooth	XY	NA	burial	0.840075
VK291	VK291	Bodkergarden	Denmark	NorthernEurope	VikingAge	54.8	10.69	Margyaran_2020_Nature	Margyaran_2020_Nature	https://doi.org/10.1038/s41586-020-2688-8	https://doi.org/10.1038/s41586-020-2688-8	PRJEB65256	NA	NA	1050	950	1000	context	Tooth	XY	NA	burial	1.16053
VK286	VK286	Bogovej	Denmark	NorthernEurope	VikingAge	54.87	10.72	Margyaran_2020_Nature	Margyaran_2020_Nature	https://doi.org/10.1038/s41586-020-2688-8	https://doi.org/10.1038/s41586-020-2688-8	PRJEB65256	NA	NA	950	850	900	context	Tooth	XY	NA	burial_cemetery	0.843775
VK288	VK288	Bogovej	Denmark	NorthernEurope	VikingAge	54.87	10.72	Margyaran_2020_Nature	Margyaran_2020_Nature	https://doi.org/10.1038/s41586-020-2688-8	https://doi.org/10.1038/s41586-020-2688-8	PRJEB65256	NA	NA	950	850	900	context	Tooth	XX	NA	burial_cemetery	0.840295
VK292	VK292	Bogovej	Denmark	NorthernEurope	VikingAge	54.87	10.72	Margyaran_2020_Nature	Margyaran_2020_Nature	https://doi.org/10.1038/s41586-020-2688-8	https://doi.org/10.1038/s41586-020-2688-8	PRJEB65256	NA	NA	950	850	900	context	Tooth	XY	NA	burial_cemetery	0.10369
VK320	VK320	Bogovej	Denmark	NorthernEurope	VikingAge	54.87	10.72	Margyaran_2020_Nature	Margyaran_2020_Nature	https://doi.org/10.1038/s41586-020-2688-8	https://doi.org/10.1038/s41586-020-2688-8	PRJEB65256	NA	NA	950	850	900	context	Tooth	XY	NA	burial_cemetery	1.4271
VK338	VK338	Bogovej	Denmark	NorthernEurope	VikingAge	54.87	10.72	Margyaran_2020_Nature	Margyaran_2020_Nature	https://doi.org/10.1038/s41586-020-2688-8	https://doi.org/10.1038/s41586-020-2688-8	PRJEB65256	NA	NA	950	850	900	context	Tooth	XY	NA	burial_cemetery	0.588759
VK361	VK361	Bogovej	Denmark	NorthernEurope	VikingAge	54.87	10.72	Margyaran_2020_Nature	Margyaran_2020_Nature	https://doi.org/10.1038/s41586-020-2688-8	https://doi.org/10.1038/s41586-020-2688-8	PRJEB65256	NA	NA	950	850	900	context	Tooth	XX	NA	burial_cemetery	1.28127
VK362	VK362	Bogovej	Denmark	NorthernEurope	VikingAge	54.87	10.72	Margyaran_2020_Nature	Margyaran_2020_Nature	https://doi.org/10.1038/s41586-020-2688-8	https://doi.org/10.1038/s41586-020-2688-8	PRJEB65256	NA	NA	950	850	900	context	Tooth	XY	NA	burial_cemetery	0.667261
VK363	VK363	Bogovej	Denmark	NorthernEurope	VikingAge	54.87	10.72	Margyaran_2020_Nature	Margyaran_2020_Nature	https://doi.org/10.1038/s41586-020-2688-8	https://doi.org/10.1038/s41586-020-2688-8	PRJEB65256	NA	NA	950	850	900	context	Tooth	XY	NA	burial_cemetery	1.39495
VK364	VK364	Bogovej	Denmark	NorthernEurope	VikingAge	54.87	10.72	Margyaran_2020_Nature	Margyaran_2020_Nature	https://doi.org/10.1038/s41586-020-2688-8	https://doi.org/10.1038/s41586-020-2688-8	PRJEB65256	NA	NA	950	850	900	context	Tooth	XX	NA	burial_cemetery	1.61382
VK365	VK365	Bogovej	Denmark	NorthernEurope	VikingAge	54.87	10.72	Margyaran_2020_Nature	Margyaran_2020_Nature	https://doi.org/10.1038/s41586-020-2688-8	https://doi.org/10.1038/s41586-020-2688-8	PRJEB65256	NA	NA	950	850	900	context	Tooth	XY	NA	burial_cemetery	0.797338
VK366	VK366	Bogovej	Denmark	NorthernEurope	VikingAge	54.87	10.72	Margyaran_2020_Nature	Margyaran_2020_Nature	https://doi.org/10.1038/s41586-020-2688-8	https://doi.org/10.1038/s41586-020-2688-8	PRJEB65256	NA	NA	950	850	900	context	Tooth	XX	NA	burial_cemetery	0.687507
VK367	VK367	Bogovej	Denmark	NorthernEurope	VikingAge	54.87	10.72	Margyaran_2020_Nature	Margyaran_2020_Nature	https://doi.org/10.1038/s41586-020-2688-8	https://doi.org/10.1038/s41586-020-2688-8	PRJEB65256	NA	NA	950	850	900	context	Tooth	XY	NA	burial_cemetery	1.09823
VK368	VK368	Bogovej	Denmark	NorthernEurope	VikingAge	54.87	10.72	Margyaran_2020_Nature	Margyaran_2020_Nature	https://doi.org/10.1038/s41586-020-2688-8	https://doi.org/10.1038/s41586-020-2688-8	PRJEB65256	NA	NA	950	850	900	context	Tooth	XX	NA	burial_cemetery	1.27862
NEO125	CGG017609	Borre Enge	Denmark	NorthernEurope	Dennark_IronAge	54.991	12.451	McColl_2024_biorxiv	McColl_2024_biorxiv	https://doi.org/10.1101/2024.03.13.584607	https://doi.org/10.1101/2024.03.13.584607	PRJEB65256	1298	NA	1300	1076	1188	direct	Bone_petrous	XY	NA	loose_bog	NA
NEO735	NEO735	Borreby	Denmark	NorthernEurope	Denmark_Neolithic	55.225	11.303	Allentoft_2024_Nature	Allentoft_2024_Nature	https://doi.org/10.1038/s41586-023-06865-0	https://doi.org/10.1038/s41586-023-06865-0	PRJEB64656	3671	39	4138	3852	3995	direct	Tooth	XY	Maturus	burial_tomb	0.671337
NEO737	NEO737	Borreby	Denmark	NorthernEurope	Denmark_Neolithic	55.225	11.303	Allentoft_2024_Nature	Allentoft_2024_Nature	https://doi.org/10.1038/s41586-023-06865-0	https://doi.org/10.1038/s41586-023-06865-0	PRJEB64656	3785	38	4236	3985	4111	direct	Tooth	XY	Adult	burial_tomb	0.242788
VK521	VK521	Brondsager Torsiinre	Denmark	NorthernEurope	IronAge	55.64	12.24	Margyaran_2020_Nature	Margyaran_2020_Nature	https://doi.org/10.1038/s41586-020-2688-8	https://doi.org/10.1038/s41586-020-2688-8	PRJEB65256	NA	NA	NA	NA	1650	context	Tooth	XY	Adult	burial_cemetery	4.73394
NEO563	NEO563	Bybjerg	Denmark	NorthernEurope	Denmark_BronzeAge	55.76	11.798	Allentoft_2024_Nature	Allentoft_2024_Nature	https://doi.org/10.1038/s41586-023-06865-0	https://doi.org/10.1038/s41586-023-06865-0	PRJEB64656	3210	32	3450	3260	3355	direct	Tooth	XY	Maturus	burial	0.810072
NEO564	NEO564	Bygholm Noerremark	Denmark	NorthernEurope	Denmark_Neolithic	55.875	9.812	Allentoft_2024_Nature	Allentoft_2024_Nature	https://doi.org/10.1038/s41586-023-06865-0	https://doi.org/10.1038/s41586-023-06865-0	PRJEB64656	4836	35	5594	5475	5535	direct	Tooth	XY	Maturus	burial_tomb	0.0816931
NEO883	CGG021419	Dagsmose	Denmark	NorthernEurope	Denmark_IronAge	54.822	10.736	McColl_2024_biorxiv	McColl_2024_biorxiv	https://doi.org/10.1101/2024.03.13.584607	https://doi.org/10.1101/2024.03.13.584607	PRJEB65256	2326	47	2652	2159	2405.5	direct	Tooth	NA	Adult	loose	NA
NEO886	NEO886	Dalmosegaard	Denmark	NorthernEurope	Denmark_Neolithic	54.989	12.419	Allentoft_2024_Nature	Allentoft_2024_Nature	https://doi.org/10.1038/s41586-023-06865-0	https://doi.org/10.1038/s41586-023-06865-0	PRJEB64656	4774	52	5589	5327	5458	direct	Bone_petrous	XY	Maturus	loose_bog	0.271694
NEO566	NEO566	Doejringe	Denmark	NorthernEurope	Denmark_Neolithic	55.484	11.579	Allentoft_2024_Nature	Allentoft_2024_Nature	https://doi.org/10.1038/s41586-023-06865-0	https://doi.org/10.1038/s41586-023-06865-0	PRJEB64656	4629	31	5291	4978	5135	direct	Tooth	XY	Adult	loose_bog	0.0205534
NEO732	NEO732	Dragsholm	Denmark	NorthernEurope	Denmark_Mesolithic	55.768	11.388	Allentoft_2024_Nature	Allentoft_2024_Nature	https://doi.org/10.1038/s41586-023-06865-0	https://doi.org/10.1038/s41586-023-06865-0	PRJEB64656	6223	22	6886	6737	6812	direct	Tooth	XX	Adult	burial	0.132447
NEO733	NEO733	Dragsholm	Denmark	NorthernEurope	Denmark_Mesolithic	55.768	11.388	Allentoft_2024_Nature	Allentoft_2024_Nature	https://doi.org/10.1038/s41586-023-06865-0	https://doi.org/10.1038/s41586-023-06865-0	PRJEB64656	6223	22	6891	6746	6819	direct	Tooth	XX	Adult	burial	1.31668
NEO822	NEO822	Dragsholm	Denmark	NorthernEurope	Denmark_Mesolithic	55.768	11.388	Allentoft_2024_Nature	Allentoft_2024_Nature	https://doi.org/10.1038/s41586-023-06865-0	https://doi.org/10.1038/s41586-023-06865-0	PRJEB64656	6310	60	7159	6787	6973	direct	Tooth	XX	Adult	burial	0.0581214
NEO962	NEO962	Dragsholm	Denmark	NorthernEurope	Denmark_Mesolithic	55.768	11.388	Allentoft_2024_Nature	Allentoft_2024_Nature	https://doi.org/10.1038/s41586-023-06865-0	https://doi.org/10.1038/s41586-023-06865-0	PRJEB64656	5102	37	5907	5664	5786	direct	Tooth	XY	Adult	burial	0.0357
RISE274	RISE274	Egedal mose	Denmark	NorthernEurope	Denmark_IronAge	55.803	12.191	this_study_Allentoft_2015_Nature	this_study_Allentoft_2015_Nature	NA	NA	PRJEB65256	2068	25	2121	1951	2036	direct	Tooth	NA	Adult	loose	NA
NEO888	NEO888	Elkenoere	Denmark	NorthernEurope	Denmark_Neolithic	54.732	11.986	Allentoft_2024_Nature	Allentoft_2024_Nature	https://doi.org/10.1038/s41586-023-06865-0	https://doi.org/10.1038/s41586-023-06865-0	PRJEB64656	4647	31	5466	5311	5389	direct	Tooth	XX	Maturus	loose_bog	0.0622793
NEO889	CGG022099	Elkenoere	Denmark	NorthernEurope	Denmark_IronAge	54.732	11.986	McColl_2024_biorxiv	McColl_2024_biorxiv	https://doi.org/10.1101/2024.03.13.584607	https://doi.org/10.1101/2024.03.13.584607	PRJEB65256	2029	26	2122	1952	2037	direct	Mixed	XX	NA	loose	NA
NEO568	NEO568	Erteboelle	Denmark	NorthernEurope	Denmark_Mesolithic	56.812	9.179	Allentoft_2024_Nature	Allentoft_2024_Nature	https://doi.org/10.1038/s41586-023-06865-0	https://doi.org/10.1038/s41586-023-06865-0	PRJEB64656	5690	34	6392	6202	6297	direct	Tooth	XY	Adult	burial	1.98149
NEO569	NEO569	Erteboelle	Denmark	NorthernEurope	Denmark_Mesolithic	56.812	9.179	Allentoft_2024_Nature	Allentoft_2024_Nature	https://doi.org/10.1038/s41586-023-06865-0	https://doi.org/10.1038/s41586-023-06865-0	PRJEB64656	5611	53	6287	6002	6145	direct	Bone_petrous	XY	Infant	burial	0.666141
RISE71	RISE71	Falshoej	Denmark	NorthernEurope	Denmark_Neolithic	56.68	10.03	Allentoft_2015_Nature	Allentoft_2015_Nature	https://doi.org/10.1038/nature14507	https://doi.org/10.1038/nature14507	PRJEB65256	3701	26	4146	3973	4059.5	direct	Tooth	XX	Adult	burial_tomb	0.285221
NEO855	NEO855	Fannerup D	Denmark	NorthernEurope	Denmark_Mesolithic	56.401	10.715	Allentoft_2024_Nature	Allentoft_2024_Nature	https://doi.org/10.1038/s41586-023-06865-0	https://doi.org/10.1038/s41586-023-06865-0	PRJEB64656	5821	37	6394	6203	6299	direct	Tooth	XY	Adult	burial	1.38298
NEO570	NEO570	Fannerup E	Denmark	NorthernEurope	Denmark_Mesolithic	56.401	10.718	Allentoft_2024_Nature	Allentoft_2024_Nature	https://doi.org/10.1038/s41586-023-06865-0	https://doi.org/10.1038/s41586-023-06865-0	PRJEB64656	5911	43	6449	6294	6372	direct	Tooth	XX	Maturus	burial	2.86175
NEO930	NEO930	Fannerup F	Denmark	NorthernEurope	Denmark_Mesolithic	56.4	10.714	Allentoft_2024_Nature	Allentoft_2024_Nature	https://doi.org/10.1038/s41586-023-06865-0	https://doi.org/10.1038/s41586-023-06865-0	PRJEB64656	6377	30	6988	6796	6892	direct	Tooth	XY	Adult	burial	0.0531268
VK134	VK134	Galgedil	Denmark	NorthernEurope	VikingAge	55.5	10.33	Margyaran_2020_Nature	Margyaran_2020_Nature	https://doi.org/10.1038/s41586-020-2688-8	https://doi.org/10.1038/s41586-020-2688-8	PRJEB65256	NA	NA	1050	750	900	context	Tooth	XY	NA	burial_cemetery	0.667841
VK138	VK138	Galgedil	Denmark	NorthernEurope	VikingAge	55.5	10.33	Margyaran_2020_Nature	Margyaran_2020_Nature	https://doi.org/10.1038/s41586-020-2688-8	https://doi.org/10.1038/s41586-020-2688-8	PRJEB65256	NA	NA	1050	750	900	context	Tooth	XY	NA	burial_cemetery	0.407494
VK139	VK139	Galgedil	Denmark	NorthernEurope	VikingAge	55.5	10.33	Margyaran_2020_Nature	Margyaran_2020_Nature	https://doi.org/10.1038/s41586-020-2688-8	https://doi.org/10.1038/s41586-020-2688-8	PRJEB65256	NA	NA	1050	750	900	context	Tooth	XY	NA	burial_cemetery	0.580258
VK141	VK141	Galgedil	Denmark	NorthernEurope	VikingAge	55.5	10.33	Margyaran_2020_Nature	Margyaran_2020_Nature	https://doi.org/10.1038/s41586-020-2688-8	https://doi.org/10.1038/s41586-020-2688-8	PRJEB65256	NA	NA	950	850	900	context	Tooth	XX	NA	burial_cemetery	1.94441
VK278	VK278	Galgedil	Denmark	NorthernEurope	VikingAge	55.5	10.33	Margyaran_2020_Nature	Margyaran_2020_Nature	https://doi.org/10.1038/s41586-020-2688-8	https://doi.org/10.1038/s41586-020-2688-8	PRJEB65256	NA	NA	1050	750	900	context	Tooth	XX	NA	burial_cemetery	0.676219
VK279	VK279	Galgedil	Denmark	NorthernEurope	VikingAge	55.5	10.33	Margyaran_2020_Nature	Margyaran_2020_Nature	https://doi.org/10.1038/s41586-020-2688-8	https://doi.org/10.1038/s41586-020-2688-8	PRJEB65256	NA	NA	950	850	900	context	Tooth	XY	NA	burial_cemetery	2.49678
VK280	VK280	Galgedil	Denmark	NorthernEurope	VikingAge	55.5	10.33	Margyaran_2020_Nature	Margyaran_2020_Nature	https://doi.org/10.1038/s41586-020-2688-8	https://doi.org/10.1038/s41586-020-2688-8	PRJEB65256	NA	NA	1050	750	900	context	Tooth	XY	NA	burial_cemetery	0.348781
VK370	VK370	Galgedil	Denmark	NorthernEurope	VikingAge	55.5	10.33	Margyaran_2020_Nature	Margyaran_2020_Nature	https://doi.org/10.1038/s41586-020-2688-8	https://doi.org/10.1038/s41586-020-2688-8	PRJEB65256	NA	NA	1050	750	900	context	Tooth	XX	NA	burial_cemetery	1.33201
VK371	VK371	Galgedil	Denmark	NorthernEurope	VikingAge	55.5	10.33	Margyaran_2020_Nature	Margyaran_2020_Nature	https://doi.org/10.1038/s41586-020-2688-8	https://doi.org/10.1038/s41586-020-2688-8	PRJEB65256	NA	NA	1170	960	1065	context	Tooth	XX	NA	burial_cemetery	0.668607
VK372	VK372	Galgedil	Denmark	NorthernEurope	VikingAge	55.5	10.33	Margyaran_2020_Nature	Margyaran_2020_Nature	https://doi.org/10.1038/s41586-020-2688-8	https://doi.org/10.1038/s41586-020-2688-8	PRJEB65256	NA	NA	1050	750	900	context	Tooth	XX	NA	burial_cemetery	1.37272
VK373	VK373	Galgedil	Denmark	NorthernEurope	VikingAge	55.5	10.33	Margyaran_2020_Nature	Margyaran_2020_Nature	https://doi.org/10.1038/s41586-020-2688-8	https://doi.org/10.1038/s41586-020-2688-8	PRJEB65256	NA	NA	1050	750	900	context	Tooth	XY	NA	burial_cemetery	1.13542
VK446	VK446	Galgedil	Denmark	NorthernEurope	VikingAge	55.5	10.33	Margyaran_2020_Nature	Margyaran_2020_Nature	https://doi.org/10.1038/s41586-020-2688-8	https://doi.org/10.1038/s41586-020-2688-8	PRJEB65256	NA	NA	1050	750	900	context	Tooth	XY	NA	burial_cemetery	1.59782
VK135	VK135	Galgedil ALY	Denmark	NorthernEurope	VikingAge	55.5	10.33	Margyaran_2020_Nature	Margyaran_2020_Nature	https://doi.org/10.1038/s41586-020-2688-8	https://doi.org/10.1038/s41586-020-2688-8	PRJEB65256	NA	NA	1050	850	950	context	Tooth	XX	NA	burial_cemetery	0.011
VK133	VK133	Galgedil KO	Denmark	NorthernEurope	VikingAge	55.5	10.33	Margyaran_2020_Nature	Margyaran_2020_Nature	https://doi.org/10.1038/s41586-020-2688-8	https://doi.org/10.1038/s41586-020-2688-8	PRJEB65256	NA	NA	1150	850	1000	context	Tooth	XY	NA	burial_cemetery	0.041
VK140	VK140	Galgedil PT	Denmark	NorthernEurope	VikingAge	55.5	10.33	Margyaran_2020_Nature	Margyaran_2020_Nature	https://doi.org/10.1038/s41586-020-2688-8	https://doi.org/10.1038/s41586-020-2688-8	PRJEB65256	NA	NA	1050	850	950	context	Tooth	XY	NA	burial_cemetery	0.016
VK411	VK411	Galgedil TT	Denmark	NorthernEurope	VikingAge	55.5	10.33	Margyaran_2020_Nature	Margyaran_2020_Nature	https://doi.org/10.1038/s41586-020-2688-8	https://doi.org/10.1038/s41586-020-2688-8	PRJEB65256	NA	NA	1050	850	950	context	Tooth	XY	NA	burial_cemetery	0.019
NEO934	NEO934	Gammellung	Denmark	NorthernEurope	Denmark_Neolithic	54.876	10.784	Allentoft_2024_Nature	Allentoft_2024_Nature	https://doi.org/10.1038/s41586-023-06865-0	https://doi.org/10.1038/s41586-023-06865-0	PRJEB64656	3573	39	3966	3701	3834	direct	Tooth	XX	Adult	loose_bog	0.0795219
VK213	VK213	Gerdrup	Denmark	NorthernEurope	IronAge	55.73	12.12	Margyaran_2020_Nature	Margyaran_2020_Nature	https://doi.org/10.1038/s41586-020-2688-8	https://doi.org/10.1038/s41586-020-2688-8	PRJEB65256	NA	NA	1559	1423	1491	direct	Tooth	XX	NA	burial	0.117876
VK214	VK214	Gerdrup	Denmark	NorthernEurope	BronzeAge	55.73	12.12	Margyaran_2020_Nature	Margyaran_2020_Nature	https://doi.org/10.1038/s41586-020-2688-8	https://doi.org/10.1038/s41586-020-2688-8	PRJEB65256	NA	NA	3839	3725	3782	direct	Tooth	XX	NA	burial	0.134193
VK215	VK215	Gerdrup-B; sk 1	Denmark	NorthernEurope	VikingAge	55.73	12.12	Margyaran_2020_Nature	Margyaran_2020_Nature	https://doi.org/10.1038/s41586-020-2688-8	https://doi.org/10.1038/s41586-020-2688-8	PRJEB65256	NA	NA	1050	850	950	context	Tooth	XY	Adult	burial	0.067
VK216	VK216	Gerdrup-B; sk 2	Denmark	NorthernEurope	VikingAge	55.73	12.12	Margyaran_2020_Nature	Margyaran_2020_Nature	https://doi.org/10.1038/s41586-020-2688-8	https://doi.org/10.1038/s41586-020-2688-8	PRJEB65256	NA	NA	1050	850	950	context	Tooth	XX	Adult	burial	0.031
Gjerrild5	Gjerrild5	Gjerrild	Denmark	NorthernEurope	Denmark_Neolithic	56.5	10.83	Egfjord_2021_PlosOne	Egfjord_2021_PlosOne	https://doi.org/10.1371/journal.pone.0244872	https://doi.org/10.1371/journal.pone.0244872	PRJEB65256	3790	34	4234	3986	4110	direct	Bone_petrous	XY	Juvenile	burial_tomb	1.08338
NEO571	NEO571	Groefte	Denmark	NorthernEurope	Denmark_Neolithic	55.404	11.497	Allentoft_2024_Nature	Allentoft_2024_Nature	https://doi.org/10.1038/s41586-023-06865-0	https://doi.org/10.1038/s41586-023-06865-0	PRJEB64656	4828	35	5594	5475	5535	direct	Tooth	XX	Adult	burial_tomb	0.0552305
VK284	VK284	Grydehoj	Denmark	NorthernEurope	VikingAge	55.65	12.14	Margyaran_2020_Nature	Margyaran_2020_Nature	https://doi.org/10.1038/s41586-020-2688-8	https://doi.org/10.1038/s41586-020-2688-8	PRJEB65256	NA	NA	1050	750	900	context	Tooth	XX	NA	burial_cemetery	1.12577
NEO941	NEO941	Havnoe	Denmark	NorthernEurope	Denmark_Mesolithic	56.709	10.171	Allentoft_2024_Nature	Allentoft_2024_Nature	https://doi.org/10.1038/s41586-023-06865-0	https://doi.org/10.1038/s41586-023-06865-0	PRJEB64656	5947	33	6446	6302	6374	direct	Tooth	XX	Maturus	loose	0.135297
NEO13	NEO13	Hedegaard (Bislev)	Denmark	NorthernEurope	Denmark_Mesolithic	56.907	9.576	Allentoft_2024_Nature	Allentoft_2024_Nature	https://doi.org/10.1038/s41586-023-06865-0	https://doi.org/10.1038/s41586-023-06865-0	PRJEB64656	8680	40	9546	9475	9511	direct	Bone_other	XY	Adult	loose_bog	0.0134103
NEO745	NEO745	Henriksholm-Boegebakken (Vedbaek)	Denmark	NorthernEurope	Denmark_Mesolithic	55.853	12.559	Allentoft_2024_Nature	Allentoft_2024_Nature	https://doi.org/10.1038/s41586-023-06865-0	https://doi.org/10.1038/s41586-023-06865-0	PRJEB64656	6140	50	6936	6666	6801	direct	Bone_petrous	XY	Adult	burial	0.447896
NEO746	NEO746	Henriksholm-Boegebakken (Vedbaek)	Denmark	NorthernEurope	Denmark_Mesolithic	55.853	12.559	Allentoft_2024_Nature	Allentoft_2024_Nature	https://doi.org/10.1038/s41586-023-06865-0	https://doi.org/10.1038/s41586-023-06865-0	PRJEB64656	6298	58	7166	6805	6986	direct	Bone_petrous	XY	Adult	burial	0.140011
NEO747	NEO747	Henriksholm-Boegebakken (Vedbaek)	Denmark	NorthernEurope	Denmark_Mesolithic	55.853	12.559	Allentoft_2024_Nature	Allentoft_2024_Nature	https://doi.org/10.1038/s41586-023-06865-0	https://doi.org/10.1038/s41586-023-06865-0	PRJEB64656	6060	60	6892	6563	6728	direct	Bone_petrous	XY	Maturus	burial	0.249427
NEO748	NEO748	Henriksholm-Boegebakken (Vedbaek)	Denmark	NorthernEurope	Denmark_Mesolithic	55.853	12.559	Allentoft_2024_Nature	Allentoft_2024_Nature	https://doi.org/10.1038/s41586-023-06865-0	https://doi.org/10.1038/s41586-023-06865-0	PRJEB64656	6420	70	7307	6951	7129	direct	Bone_petrous	XY	Adult	burial	0.0770282
NEO749	NEO749	Henriksholm-Boegebakken (Vedbaek)	Denmark	NorthernEurope	Denmark_Mesolithic	55.853	12.559	Allentoft_2024_Nature	Allentoft_2024_Nature	https://doi.org/10.1038/s41586-023-06865-0	https://doi.org/10.1038/s41586-023-06865-0	PRJEB64656	6260	75	7258	6885	7072	direct	Tooth	XY	Adult	burial	1.90513
VK300	VK300	Hesselbjerg	Denmark	NorthernEurope	VikingAge	55.95	10.2	Margyaran_2020_Nature	Margyaran_2020_Nature	https://doi.org/10.1038/s41586-020-2688-8	https://doi.org/10.1038/s41586-020-2688-8	PRJEB65256	NA	NA	1100	1050	1075	context	Tooth	XX	NA	burial_cemetery	0.517379
VK340	VK340	Hesselbjerg	Denmark	NorthernEurope	VikingAge	55.95	10.2	Margyaran_2020_Nature	Margyaran_2020_Nature	https://doi.org/10.1038/s41586-020-2688-8	https://doi.org/10.1038/s41586-020-2688-8	PRJEB65256	NA	NA	1100	1050	1075	context	Tooth	XX	NA	burial_cemetery	0.645017
VK384	VK384	Hesselbjerg	Denmark	NorthernEurope	VikingAge	55.95	10.2	Margyaran_2020_Nature	Margyaran_2020_Nature	https://doi.org/10.1038/s41586-020-2688-8	https://doi.org/10.1038/s41586-020-2688-8	PRJEB65256	NA	NA	1100	1050	1075	context	Tooth	XY	NA	burial_cemetery	1.25681
VK84	VK84	Hesselbjerg	Denmark	NorthernEurope	VikingAge	55.95	10.2	Margyaran_2020_Nature	Margyaran_2020_Nature	https://doi.org/10.1038/s41586-020-2688-8	https://doi.org/10.1038/s41586-020-2688-8	PRJEB65256	NA	NA	1100	1050	1075	context	Tooth	XX	NA	burial_cemetery	1.19785
VK87	VK87	Hesselbjerg	Denmark	NorthernEurope	VikingAge	55.95	10.2	Margyaran_2020_Nature	Margyaran_2020_Nature	https://doi.org/10.1038/s41586-020-2688-8	https://doi.org/10.1038/s41586-020-2688-8	PRJEB65256	NA	NA	1100	1050	1075	context	Tooth	XY	NA	burial_cemetery	3.14983
VK383	VK383	Hesselbjerg Grav 11, sk DT	Denmark	NorthernEurope	VikingAge	55.95	10.2	Margyaran_2020_Nature	Margyaran_2020_Nature	https://doi.org/10.1038/s41586-020-2688-8	https://doi.org/10.1038/s41586-020-2688-8	PRJEB65256	NA	NA	1100	1050	1075	context	Tooth	XX	NA	burial_cemetery	0.044
VK86	VK86	Hesselbjerg Grav 13	Denmark	NorthernEurope	VikingAge	55.95	10.2	Margyaran_2020_Nature	Margyaran_2020_Nature	https://doi.org/10.1038/s41586-020-2688-8	https://doi.org/10.1038/s41586-020-2688-8	PRJEB65256	NA	NA	1100	1050	1075	context	Tooth	XX	NA	burial_cemetery	0.007
VK339	VK339	Hesselbjerg Grav 16, sk GO	Denmark	NorthernEurope	VikingAge	55.95	10.2	Margyaran_2020_Nature	Margyaran_2020_Nature	https://doi.org/10.1038/s41586-020-2688-8	https://doi.org/10.1038/s41586-020-2688-8	PRJEB65256	NA	NA	1100	1050	1075	context	Tooth	XX	NA	burial_cemetery	0.013
VK318	VK318	Hesselbjergmarken Grav B	Denmark	NorthernEurope	VikingAge	54.78	10.73	Margyaran_2020_Nature	Margyaran_2020_Nature	https://doi.org/10.1038/s41586-020-2688-8	https://doi.org/10.1038/s41586-020-2688-8	PRJEB65256	NA	NA	1050	1000	1025	context	Tooth	XY	NA	burial	0.003
VK295	VK295	Hessum	Denmark	NorthernEurope	VikingAge	55.51	10.45	Margyaran_2020_Nature	Margyaran_2020_Nature	https://doi.org/10.1038/s41586-020-2688-8	https://doi.org/10.1038/s41586-020-2688-8	PRJEB65256	NA	NA	1050	750	900	context	Tooth	XY	NA	burial_cemetery	0.594276
VK316	VK316	Hessum	Denmark	NorthernEurope	VikingAge	55.51	10.45	Margyaran_2020_Nature	Margyaran_2020_Nature	https://doi.org/10.1038/s41586-020-2688-8	https://doi.org/10.1038/s41586-020-2688-8	PRJEB65256	NA	NA	1050	750	900	context	Tooth	XY	NA	burial_cemetery	1.5203
NEO1	NEO1	Holmegaard-Djursland	Denmark	NorthernEurope	Denmark_Mesolithic	56.251	10.755	Allentoft_2024_Nature	Allentoft_2024_Nature	https://doi.org/10.1038/s41586-023-06865-0	https://doi.org/10.1038/s41586-023-06865-0	PRJEB64656	6092	52	6735	6452	6594	direct	Bone_other	XY	Adult	burial	0.0150103
NEO946	NEO946	Hove Aa	Denmark	NorthernEurope	Denmark_BronzeAge	55.708	12.25	Allentoft_2024_Nature	Allentoft_2024_Nature	https://doi.org/10.1038/s41586-023-06865-0	https://doi.org/10.1038/s41586-023-06865-0	PRJEB64656	2982	44	3322	2967	3145	direct	Bone_petrous	XY	NA	loose_bog	1.2404
VK296	VK296	Hundstrup	Denmark	NorthernEurope	VikingAge	55.15	11.87	Margyaran_2020_Nature	Margyaran_2020_Nature	https://doi.org/10.1038/s41586-020-2688-8	https://doi.org/10.1038/s41586-020-2688-8	PRJEB65256	NA	NA	1290	1170	1230	context	Tooth	XY	NA	loose_bog	0.477722
VK297	VK297	Hundstrup	Denmark	NorthernEurope	VikingAge	55.15	11.87	Margyaran_2020_Nature	Margyaran_2020_Nature	https://doi.org/10.1038/s41586-020-2688-8	https://doi.org/10.1038/s41586-020-2688-8	PRJEB65256	NA	NA	1280	1120	1200	context	Tooth	XY	NA	loose_bog	0.696206
NEO702	NEO702	Joerlundegaard	Denmark	NorthernEurope	Denmark_Neolithic	55.828	12.166	Allentoft_2024_Nature	Allentoft_2024_Nature	https://doi.org/10.1038/s41586-023-06865-0	https://doi.org/10.1038/s41586-023-06865-0	PRJEB64656	4619	41	5470	5071	5271	direct	Bone_petrous	XY	Juvenile	loose_bog	0.14978
NEO23	NEO23	Jorloese mose	Denmark	NorthernEurope	Denmark_Neolithic	55.601	11.312	Allentoft_2024_Nature	Allentoft_2024_Nature	https://doi.org/10.1038/s41586-023-06865-0	https://doi.org/10.1038/s41586-023-06865-0	PRJEB64656	4817	25	5593	5478	5536	direct	Tooth	XY	Adult	loose_bog	3.33773
VK274	VK274	Kaargarden	Denmark	NorthernEurope	VikingAge	54.85	10.78	Margyaran_2020_Nature	Margyaran_2020_Nature	https://doi.org/10.1038/s41586-020-2688-8	https://doi.org/10.1038/s41586-020-2688-8	PRJEB65256	NA	NA	950	850	900	context	Tooth	XY	NA	burial_cemetery	1.78989
VK275	VK275	Kaargarden	Denmark	NorthernEurope	VikingAge	54.85	10.78	Margyaran_2020_Nature	Margyaran_2020_Nature	https://doi.org/10.1038/s41586-020-2688-8	https://doi.org/10.1038/s41586-020-2688-8	PRJEB65256	NA	NA	950	850	900	context	Tooth	XY	NA	burial_cemetery	0.467636
VK276	VK276	Kaargarden	Denmark	NorthernEurope	VikingAge	54.85	10.78	Margyaran_2020_Nature	Margyaran_2020_Nature	https://doi.org/10.1038/s41586-020-2688-8	https://doi.org/10.1038/s41586-020-2688-8	PRJEB65256	NA	NA	950	850	900	context	Tooth	XX	NA	burial_cemetery	0.120311
VK285	VK285	Kaargarden	Denmark	NorthernEurope	VikingAge	54.85	10.78	Margyaran_2020_Nature	Margyaran_2020_Nature	https://doi.org/10.1038/s41586-020-2688-8	https://doi.org/10.1038/s41586-020-2688-8	PRJEB65256	NA	NA	950	850	900	context	Tooth	XX	NA	burial_cemetery	0.670781
VK287	VK287	Kaargarden	Denmark	NorthernEurope	VikingAge	54.85	10.78	Margyaran_2020_Nature	Margyaran_2020_Nature	https://doi.org/10.1038/s41586-020-2688-8	https://doi.org/10.1038/s41586-020-2688-8	PRJEB65256	NA	NA	950	850	900	context	Tooth	XY	NA	burial_cemetery	0.520611
VK317	VK317	Kaargarden	Denmark	NorthernEurope	VikingAge	54.85	10.78	Margyaran_2020_Nature	Margyaran_2020_Nature	https://doi.org/10.1038/s41586-020-2688-8	https://doi.org/10.1038/s41586-020-2688-8	PRJEB65256	NA	NA	950	850	900	context	Tooth	XY	NA	burial_cemetery	1.28666
NEO25	NEO25	Kainsbakke II	Denmark	NorthernEurope	Denmark_Neolithic	56.433	10.789	Allentoft_2024_Nature	Allentoft_2024_Nature	https://doi.org/10.1038/s41586-023-06865-0	https://doi.org/10.1038/s41586-023-06865-0	PRJEB64656	4464	29	5265	4867	5066	direct	Tooth	XX	Adult	loose	0.356367
RISE21	RISE21	Karlstrup	Denmark	NorthernEurope	Denmark_BronzeAge	55.55	12.209	Allentoft_2015_Nature	Allentoft_2015_Nature	https://doi.org/10.1038/nature14507	https://doi.org/10.1038/nature14507	PRJEB65256	3092	29	3376	3231	3303.5	direct	Tooth	NA	Adult	burial_tomb	NA
NEO893	CGG022103	Kelleklinte Mose	Denmark	NorthernEurope	Denmark_IronAge	55.62	11.26	McColl_2024_biorxiv	McColl_2024_biorxiv	https://doi.org/10.1101/2024.03.13.584607	https://doi.org/10.1101/2024.03.13.584607	PRJEB65256	2215	26	2317	2153	2235	direct	Mixed	XX	NA	loose_bog	NA
NEO951	NEO951	Klaesterupholm Mose	Denmark	NorthernEurope	Denmark_BronzeAge	57.29	10.033	Allentoft_2024_Nature	Allentoft_2024_Nature	https://doi.org/10.1038/s41586-023-06865-0	https://doi.org/10.1038/s41586-023-06865-0	PRJEB64656	3114	54	3446	3166	3306	direct	Tooth	XX	Adult	loose_bog	0.448157
NEO580	NEO580	Klokkehoej	Denmark	NorthernEurope	Denmark_Neolithic	55.108	10.111	Allentoft_2024_Nature	Allentoft_2024_Nature	https://doi.org/10.1038/s41586-023-06865-0	https://doi.org/10.1038/s41586-023-06865-0	PRJEB64656	4086	42	4802	4421	4612	direct	Bone_petrous	XX	NA	burial_tomb	0.0134495
NEO583	NEO583	Koed	Denmark	NorthernEurope	Denmark_Mesolithic	56.371	10.573	Allentoft_2024_Nature	Allentoft_2024_Nature	https://doi.org/10.1038/s41586-023-06865-0	https://doi.org/10.1038/s41586-023-06865-0	PRJEB64656	6400	37	7158	6802	6980	direct	Tooth	XX	NA	burial	0.176399
NEO586	NEO586	Koed	Denmark	NorthernEurope	Denmark_Mesolithic	56.371	10.573	Allentoft_2024_Nature	Allentoft_2024_Nature	https://doi.org/10.1038/s41586-023-06865-0	https://doi.org/10.1038/s41586-023-06865-0	PRJEB64656	6443	44	7161	6898	7030	direct	Bone_petrous	XY	NA	burial	0.201189
NEO759	NEO759	Koege Soenakke	Denmark	NorthernEurope	Denmark_Mesolithic	55.402	12.367	Allentoft_2024_Nature	Allentoft_2024_Nature	https://doi.org/10.1038/s41586-023-06865-0	https://doi.org/10.1038/s41586-023-06865-0	PRJEB64656	8217	38	9264	8816	9040	direct	Bone_petrous	XY	Adult	loose	2.9481
NEO254	NEO254	Koelbjerg	Denmark	NorthernEurope	Denmark_Mesolithic	55.404	10.133	Allentoft_2024_Nature	Allentoft_2024_Nature	https://doi.org/10.1038/s41586-023-06865-0	https://doi.org/10.1038/s41586-023-06865-0	PRJEB64656	9285	50	10648	10282	10465	direct	Tooth	XY	Adult	loose_bog	0.41963
NEO738	NEO738	Kolind	Denmark	NorthernEurope	Denmark_Neolithic	56.362	10.593	Allentoft_2024_Nature	Allentoft_2024_Nature	https://doi.org/10.1038/s41586-023-06865-0	https://doi.org/10.1038/s41586-023-06865-0	PRJEB64656	3810	40	4237	3985	4111	direct	Tooth	XY	Juvenile	loose	1.20742
NEO739	NEO739	Kolind	Denmark	NorthernEurope	Denmark_Neolithic	56.362	10.593	Allentoft_2024_Nature	Allentoft_2024_Nature	https://doi.org/10.1038/s41586-023-06865-0	https://doi.org/10.1038/s41586-023-06865-0	PRJEB64656	3691	40	4091	3851	3971	direct	Bone_petrous	XY	Infant	loose	1.88109
NEO587	NEO587	Kongemose	Denmark	NorthernEurope	Denmark_Mesolithic	55.583	11.551	Allentoft_2024_Nature	Allentoft_2024_Nature	https://doi.org/10.1038/s41586-023-06865-0	https://doi.org/10.1038/s41586-023-06865-0	PRJEB64656	6699	47	7475	7321	7377	direct	Tooth	XY	Adult	loose_bog	1.13756
NEO787	CGG019689	Kongsted Lyng (Store Lyng)	Denmark	NorthernEurope	Denmark_VikingAge	55.232	12.065	McColl_2024_biorxiv	McColl_2024_biorxiv	https://doi.org/10.1101/2024.03.13.584607	https://doi.org/10.1101/2024.03.13.584607	PRJEB65256	1127	29	1174	957	1065.5	direct	Tooth	XY	NA	loose_bog	NA
NEO589	NEO589	Korsoer Nor	Denmark	NorthernEurope	Denmark_Mesolithic	55.331	11.145	Allentoft_2024_Nature	Allentoft_2024_Nature	https://doi.org/10.1038/s41586-023-06865-0	https://doi.org/10.1038/s41586-023-06865-0	PRJEB64656	6760	75	7616	7334	7475	direct	Tooth	XY	Adult	burial	7.4107
NEO791	NEO791	Korsoer Nor	Denmark	NorthernEurope	Denmark_Mesolithic	55.331	11.145	Allentoft_2024_Nature	Allentoft_2024_Nature	https://doi.org/10.1038/s41586-023-06865-0	https://doi.org/10.1038/s41586-023-06865-0	PRJEB64656	6263	36	7161	6905	7033	direct	Tooth	XY	Adult	burial	2.49245
VK532	VK532	Kragehave Odetofter	Denmark	NorthernEurope	IronAge	55.66	12.25	Margyaran_2020_Nature	Margyaran_2020_Nature	https://doi.org/10.1038/s41586-020-2688-8	https://doi.org/10.1038/s41586-020-2688-8	PRJEB65256	NA	NA	NA	NA	1850	context	Tooth	XY	NA	burial_cemetery	4.18706
VK290	VK290	Kumle	Denmark	NorthernEurope	VikingAge	54.89	10.74	Margyaran_2020_Nature	Margyaran_2020_Nature	https://doi.org/10.1038/s41586-020-2688-8	https://doi.org/10.1038/s41586-020-2688-8	PRJEB65256	NA	NA	950	850	900	context	Tooth	XY	NA	burial_cemetery	1.48309
NEO878	NEO878	Kyndeloese	Denmark	NorthernEurope	Denmark_Neolithic	55.703	11.855	Allentoft_2024_Nature	Allentoft_2024_Nature	https://doi.org/10.1038/s41586-023-06865-0	https://doi.org/10.1038/s41586-023-06865-0	PRJEB64656	3710	35	4151	3924	4038	direct	Bone_petrous	XX	NA	burial_tomb	0.277132
RISE61	RISE61	Kyndeloese	Denmark	NorthernEurope	Denmark_Neolithic	55.7	11.86	Allentoft_2015_Nature	Allentoft_2015_Nature	https://doi.org/10.1038/nature14507	https://doi.org/10.1038/nature14507	PRJEB65256	4071	27	4406	4156	4281	direct	Tooth	XY	Adult	burial_tomb	0.330265
VK301	VK301	Ladby	Denmark	NorthernEurope	VikingAge	55.43	10.61	Margyaran_2020_Nature	Margyaran_2020_Nature	https://doi.org/10.1038/s41586-020-2688-8	https://doi.org/10.1038/s41586-020-2688-8	PRJEB65256	NA	NA	1310	1060	1185	context	Tooth	XY	NA	burial_cemetery	0.762185
VK319	VK319	Ladby	Denmark	NorthernEurope	VikingAge	55.43	10.61	Margyaran_2020_Nature	Margyaran_2020_Nature	https://doi.org/10.1038/s41586-020-2688-8	https://doi.org/10.1038/s41586-020-2688-8	PRJEB65256	NA	NA	NA	NA	1150	context	Tooth	XX	NA	burial_cemetery	0.572805
NEO945	NEO945	Laesten Mose	Denmark	NorthernEurope	Denmark_Neolithic	56.485	9.827	Allentoft_2024_Nature	Allentoft_2024_Nature	https://doi.org/10.1038/s41586-023-06865-0	https://doi.org/10.1038/s41586-023-06865-0	PRJEB64656	4674	51	5576	5311	5444	direct	Bone_petrous	XX	Adult	loose_bog	1.3845
NEO853	NEO853	Langoe Skaldynge	Denmark	NorthernEurope	Denmark_Mesolithic	55.545	10.622	Allentoft_2024_Nature	Allentoft_2024_Nature	https://doi.org/10.1038/s41586-023-06865-0	https://doi.org/10.1038/s41586-023-06865-0	PRJEB64656	5496	57	6189	5900	6045	direct	Bone_petrous	XX	Maturus	loose	1.96486
VK385	VK385	Lejre	Denmark	NorthernEurope	VikingAge	55.6	11.95	Margyaran_2020_Nature	Margyaran_2020_Nature	https://doi.org/10.1038/s41586-020-2688-8	https://doi.org/10.1038/s41586-020-2688-8	PRJEB65256	NA	NA	1100	1050	1075	context	Tooth	XX	NA	burial_cemetery	1.55799
VK445	VK445	Lejre	Denmark	NorthernEurope	VikingAge	55.62	11.97	Margyaran_2020_Nature	Margyaran_2020_Nature	https://doi.org/10.1038/s41586-020-2688-8	https://doi.org/10.1038/s41586-020-2688-8	PRJEB65256	NA	NA	1050	750	900	context	Bone_petrous	XY	NA	burial_cemetery	1.42315
VK90	VK90	Lejre	Denmark	NorthernEurope	VikingAge	55.6	11.95	Margyaran_2020_Nature	Margyaran_2020_Nature	https://doi.org/10.1038/s41586-020-2688-8	https://doi.org/10.1038/s41586-020-2688-8	PRJEB65256	NA	NA	1100	1050	1075	context	Tooth	XX	NA	burial_cemetery	0.325502
VK92	VK92	Lejre	Denmark	NorthernEurope	VikingAge	55.6	11.95	Margyaran_2020_Nature	Margyaran_2020_Nature	https://doi.org/10.1038/s41586-020-2688-8	https://doi.org/10.1038/s41586-020-2688-8	PRJEB65256	NA	NA	1100	1050	1075	context	Tooth	XX	NA	burial_cemetery	0.347265
VK94	VK94	Lejre	Denmark	NorthernEurope	VikingAge	55.62	11.97	Margyaran_2020_Nature	Margyaran_2020_Nature	https://doi.org/10.1038/s41586-020-2688-8	https://doi.org/10.1038/s41586-020-2688-8	PRJEB65256	NA	NA	1050	750	900	context	Tooth	XX	NA	burial_cemetery	0.146697
VK247	VK247	Lejre Grav 804	Denmark	NorthernEurope	VikingAge	55.6	11.95	Margyaran_2020_Nature	Margyaran_2020_Nature	https://doi.org/10.1038/s41586-020-2688-8	https://doi.org/10.1038/s41586-020-2688-8	PRJEB65256	NA	NA	1100	1050	1075	context	Tooth	XX	NA	burial_cemetery	0.045
NEO29	NEO29	Lohals	Denmark	NorthernEurope	Denmark_Neolithic	55.134	10.903	Allentoft_2024_Nature	Allentoft_2024_Nature	https://doi.org/10.1038/s41586-023-06865-0	https://doi.org/10.1038/s41586-023-06865-0	PRJEB64656	4843	40	5647	5471	5559	direct	Tooth	XX	Adult	burial	0.5306
NEO857	NEO857	Lollikehuse	Denmark	NorthernEurope	Denmark_BronzeAge	55.758	12.007	Allentoft_2024_Nature	Allentoft_2024_Nature	https://doi.org/10.1038/s41586-023-06865-0	https://doi.org/10.1038/s41586-023-06865-0	PRJEB64656	3442	32	3819	3516	3668	direct	Tooth	XY	Adult	loose	0.0436413
NEO865	NEO865	Lundby-Falster	Denmark	NorthernEurope	Denmark_Neolithic	54.865	11.841	Allentoft_2024_Nature	Allentoft_2024_Nature	https://doi.org/10.1038/s41586-023-06865-0	https://doi.org/10.1038/s41586-023-06865-0	PRJEB64656	4688	31	5315	5052	5184	direct	Tooth	XY	Adult	loose_bog	0.0870094
NEO866	NEO866	Lundby-Falster	Denmark	NorthernEurope	Denmark_Neolithic	54.865	11.841	Allentoft_2024_Nature	Allentoft_2024_Nature	https://doi.org/10.1038/s41586-023-06865-0	https://doi.org/10.1038/s41586-023-06865-0	PRJEB64656	4743	31	5583	5330	5457	direct	Bone_petrous	XY	Adult	loose_bog	1.52129
NEO885	CGG021421	Maderne	Denmark	NorthernEurope	Denmark_IronAge	55.57	11.25	McColl_2024_biorxiv	McColl_2024_biorxiv	https://doi.org/10.1101/2024.03.13.584607	https://doi.org/10.1101/2024.03.13.584607	PRJEB65256	2624	40	2847	2548	2697.5	direct	Bone_petrous	XX	NA	loose_bog	NA
NEO752	NEO752	Madesoe	Denmark	NorthernEurope	Denmark_BronzeAge	55.621	11.331	Allentoft_2024_Nature	Allentoft_2024_Nature	https://doi.org/10.1038/s41586-023-06865-0	https://doi.org/10.1038/s41586-023-06865-0	PRJEB64656	3523	44	3814	3483	3649	direct	Tooth	XY	Maturus	loose_bog	2.09446
NEO590	NEO590	Magleoe	Denmark	NorthernEurope	Denmark_BronzeAge	55.34	11.161	Allentoft_2024_Nature	Allentoft_2024_Nature	https://doi.org/10.1038/s41586-023-06865-0	https://doi.org/10.1038/s41586-023-06865-0	PRJEB64656	3114	30	3375	3219	3297	direct	Tooth	XY	Maturus	loose	1.00785
NEO896	NEO896	Mandemarke	Denmark	NorthernEurope	Denmark_Neolithic	54.969	12.494	Allentoft_2024_Nature	Allentoft_2024_Nature	https://doi.org/10.1038/s41586-023-06865-0	https://doi.org/10.1038/s41586-023-06865-0	PRJEB64656	4698	32	5567	5320	5444	direct	Tooth	XX	Adult	loose_bog	0.121712
RISE34	RISE34	Marbjerg	Denmark	NorthernEurope	Denmark_BronzeAge	55.657	12.148	this_study_Allentoft_2015_Nature	Allentoft_2015_Nature	NA	https://doi.org/10.1038/nature14507	PRJEB65256	NA	NA	4000	3700	3850	context	Tooth	NA	Adult	burial_tomb	NA
RISE42	RISE42	Marbjerg	Denmark	NorthernEurope	Denmark_BronzeAge	55.657	12.148	Allentoft_2015_Nature	Allentoft_2015_Nature	https://doi.org/10.1038/nature14507	https://doi.org/10.1038/nature14507	PRJEB65256	3681	28	4141	3922	4031.5	direct	Tooth	NA	Adult	burial_tomb	NA
NEO860	NEO860	Mosede Mose	Denmark	NorthernEurope	Denmark_Neolithic	55.576	12.275	Allentoft_2024_Nature	Allentoft_2024_Nature	https://doi.org/10.1038/s41586-023-06865-0	https://doi.org/10.1038/s41586-023-06865-0	PRJEB64656	3568	51	3835	3498	3667	direct	Tooth	XY	Adult	loose_bog	0.20017
NEO861	NEO861	Mosede Mose	Denmark	NorthernEurope	Denmark_Neolithic	55.576	12.275	Allentoft_2024_Nature	Allentoft_2024_Nature	https://doi.org/10.1038/s41586-023-06865-0	https://doi.org/10.1038/s41586-023-06865-0	PRJEB64656	3756	29	4234	3987	4111	direct	Tooth	XX	Adult	loose_bog	0.37972
NEO925	NEO925	Myrebjerg mose	Denmark	NorthernEurope	Denmark_Neolithic	54.771	10.675	Allentoft_2024_Nature	Allentoft_2024_Nature	https://doi.org/10.1038/s41586-023-06865-0	https://doi.org/10.1038/s41586-023-06865-0	PRJEB64656	NA	NA	5027	4866	4947	context	Bone_petrous	XX	Adult	loose_bog	0.294333
NEO957	NEO957	NA	Denmark	NorthernEurope	NA	NA	NA	Allentoft_2024_Nature	Allentoft_2024_Nature	https://doi.org/10.1038/s41586-023-06865-0	https://doi.org/10.1038/s41586-023-06865-0	PRJEB64656	NA	48	6264	6001	6133	direct	NA	XY	NA	NA	2.68165
NEO792	NEO792	Naes	Denmark	NorthernEurope	Denmark_Neolithic	54.87	12.116	Allentoft_2024_Nature	Allentoft_2024_Nature	https://doi.org/10.1038/s41586-023-06865-0	https://doi.org/10.1038/s41586-023-06865-0	PRJEB64656	4020	35	4577	4415	4496	direct	Tooth	XY	Adult	burial_tomb	0.247274
NEO953	NEO953	Nedergaard Smidstrup	Denmark	NorthernEurope	Denmark_IronAge	56.14	12.24	this_study_Allentoft_2024_Nature	this_study_Allentoft_2024_Nature	NA	NA	PRJEB65256	2383	32	2678	2344	2511	direct	Mixed	XY	NA	loose	NA
NEO856	NEO856	Nederst	Denmark	NorthernEurope	Denmark_Mesolithic	56.365	10.643	Allentoft_2024_Nature	Allentoft_2024_Nature	https://doi.org/10.1038/s41586-023-06865-0	https://doi.org/10.1038/s41586-023-06865-0	PRJEB64656	6289	45	6888	6667	6778	direct	Tooth	XX	NA	burial	0.562058
NEO594	NEO594	Neverkaer mose	Denmark	NorthernEurope	Denmark_Neolithic	55.391	10.078	Allentoft_2024_Nature	Allentoft_2024_Nature	https://doi.org/10.1038/s41586-023-06865-0	https://doi.org/10.1038/s41586-023-06865-0	PRJEB64656	4528	28	5310	5051	5181	direct	Tooth	XY	Maturus	loose_bog	0.0544428
NEO852	NEO852	Norsminde	Denmark	NorthernEurope	Denmark_Mesolithic	56.027	10.257	Allentoft_2024_Nature	Allentoft_2024_Nature	https://doi.org/10.1038/s41586-023-06865-0	https://doi.org/10.1038/s41586-023-06865-0	PRJEB64656	5800	35	6396	6215	6306	direct	Tooth	XX	Adult	burial	0.189592
NEO952	NEO952	Nygaard Mose	Denmark	NorthernEurope	Denmark_IronAge	57.478	10.216	McColl_2024_biorxiv	McColl_2024_biorxiv	https://doi.org/10.1101/2024.03.13.584607	https://doi.org/10.1101/2024.03.13.584607	PRJEB65256	2229	35	2334	2153	2243.5	direct	Mixed	XY	NA	loose_bog	NA
NEO122	NEO122	Orehoved Sejlrende	Denmark	NorthernEurope	Denmark_Mesolithic	54.96	11.85	Allentoft_2024_Nature	Allentoft_2024_Nature	https://doi.org/10.1038/s41586-023-06865-0	https://doi.org/10.1038/s41586-023-06865-0	PRJEB64656	7415	53	8303	8009	8156	direct	Tooth	XX	Adult	loose	0.564967
NEO123	NEO123	Orehoved Sejlrende	Denmark	NorthernEurope	Denmark_Mesolithic	54.96	11.85	Allentoft_2024_Nature	Allentoft_2024_Nature	https://doi.org/10.1038/s41586-023-06865-0	https://doi.org/10.1038/s41586-023-06865-0	PRJEB64656	7505	36	8321	8034	8178	direct	Tooth	XX	Adult	loose	0.286386
NEO595	NEO595	Pandebjerg	Denmark	NorthernEurope	Denmark_Neolithic	55.789	11.292	Allentoft_2024_Nature	Allentoft_2024_Nature	https://doi.org/10.1038/s41586-023-06865-0	https://doi.org/10.1038/s41586-023-06865-0	PRJEB64656	4910	15	5601	5488	5545	direct	Tooth	XY	Adult	loose	0.218557
NEO795	NEO795	Porsmose	Denmark	NorthernEurope	Denmark_Neolithic	55.276	11.875	Allentoft_2024_Nature	Allentoft_2024_Nature	https://doi.org/10.1038/s41586-023-06865-0	https://doi.org/10.1038/s41586-023-06865-0	PRJEB64656	4710	90	5600	5059	5330	direct	Tooth	XY	Adult	loose_bog	0.0337961
VK312	VK312	Rantzausminde	Denmark	NorthernEurope	VikingAge	55.05	10.53	Margyaran_2020_Nature	Margyaran_2020_Nature	https://doi.org/10.1038/s41586-020-2688-8	https://doi.org/10.1038/s41586-020-2688-8	PRJEB65256	NA	NA	1100	1050	1075	context	Tooth	XX	NA	burial_cemetery	0.369446
VK313	VK313	Rantzausminde	Denmark	NorthernEurope	VikingAge	55.05	10.53	Margyaran_2020_Nature	Margyaran_2020_Nature	https://doi.org/10.1038/s41586-020-2688-8	https://doi.org/10.1038/s41586-020-2688-8	PRJEB65256	NA	NA	1100	1050	1075	context	Tooth	XY	NA	burial_cemetery	0.328596
VK314	VK314	Rantzausminde	Denmark	NorthernEurope	VikingAge	55.05	10.53	Margyaran_2020_Nature	Margyaran_2020_Nature	https://doi.org/10.1038/s41586-020-2688-8	https://doi.org/10.1038/s41586-020-2688-8	PRJEB65256	NA	NA	1100	1050	1075	context	Tooth	XX	NA	burial_cemetery	0.302944
NEO960	NEO960	Ravnsbjerggaard II	Denmark	NorthernEurope	Denmark_Mesolithic	55.581	11.578	Allentoft_2024_Nature	Allentoft_2024_Nature	https://doi.org/10.1038/s41586-023-06865-0	https://doi.org/10.1038/s41586-023-06865-0	PRJEB64656	5308	43	6167	5758	5963	direct	Bone_petrous	XY	Adult	loose_bog	0.150142
VK322	VK322	Ribe	Denmark	NorthernEurope	VikingAge	55.33	8.76	Margyaran_2020_Nature	Margyaran_2020_Nature	https://doi.org/10.1038/s41586-020-2688-8	https://doi.org/10.1038/s41586-020-2688-8	PRJEB65256	NA	NA	929	803	866	direct	Bone_petrous	XX	NA	burial_cemetery	1.28199
VK323	VK323	Ribe	Denmark	NorthernEurope	VikingAge	55.33	8.76	Margyaran_2020_Nature	Margyaran_2020_Nature	https://doi.org/10.1038/s41586-020-2688-8	https://doi.org/10.1038/s41586-020-2688-8	PRJEB65256	NA	NA	1050	750	900	context	Bone_petrous	XY	NA	burial_cemetery	1.40706
VK324	VK324	Ribe	Denmark	NorthernEurope	VikingAge	55.33	8.76	Margyaran_2020_Nature	Margyaran_2020_Nature	https://doi.org/10.1038/s41586-020-2688-8	https://doi.org/10.1038/s41586-020-2688-8	PRJEB65256	NA	NA	955	921	938	direct	Bone_petrous	XY	NA	burial_cemetery	1.40646
VK325	VK325	Ribe	Denmark	NorthernEurope	VikingAge	55.33	8.76	Margyaran_2020_Nature	Margyaran_2020_Nature	https://doi.org/10.1038/s41586-020-2688-8	https://doi.org/10.1038/s41586-020-2688-8	PRJEB65256	NA	NA	1172	1009	1091	direct	Bone_petrous	XX	NA	burial_cemetery	0.605037
VK326	VK326	Ribe	Denmark	NorthernEurope	VikingAge	55.33	8.76	Margyaran_2020_Nature	Margyaran_2020_Nature	https://doi.org/10.1038/s41586-020-2688-8	https://doi.org/10.1038/s41586-020-2688-8	PRJEB65256	NA	NA	981	934	958	direct	Bone_petrous	XY	NA	burial_cemetery	1.31828
VK327	VK327	Ribe	Denmark	NorthernEurope	VikingAge	55.33	8.76	Margyaran_2020_Nature	Margyaran_2020_Nature	https://doi.org/10.1038/s41586-020-2688-8	https://doi.org/10.1038/s41586-020-2688-8	PRJEB65256	NA	NA	960	930	945	direct	Bone_petrous	XY	NA	burial_cemetery	1.21514
VK328	VK328	Ribe	Denmark	NorthernEurope	VikingAge	55.33	8.76	Margyaran_2020_Nature	Margyaran_2020_Nature	https://doi.org/10.1038/s41586-020-2688-8	https://doi.org/10.1038/s41586-020-2688-8	PRJEB65256	NA	NA	1172	986	1079	direct	Bone_petrous	XX	NA	burial_cemetery	1.16658
VK329	VK329	Ribe	Denmark	NorthernEurope	VikingAge	55.33	8.76	Margyaran_2020_Nature	Margyaran_2020_Nature	https://doi.org/10.1038/s41586-020-2688-8	https://doi.org/10.1038/s41586-020-2688-8	PRJEB65256	NA	NA	1239	1086	1163	direct	Bone_petrous	XY	NA	burial_cemetery	1.24747
VK330	VK330	Ribe	Denmark	NorthernEurope	VikingAge	55.33	8.76	Margyaran_2020_Nature	Margyaran_2020_Nature	https://doi.org/10.1038/s41586-020-2688-8	https://doi.org/10.1038/s41586-020-2688-8	PRJEB65256	NA	NA	923	799	861	direct	Bone_petrous	XX	NA	burial_cemetery	1.08098
NEO645	NEO645	Roedhals	Denmark	NorthernEurope	Denmark_Mesolithic	55.914	11.091	Allentoft_2024_Nature	Allentoft_2024_Nature	https://doi.org/10.1038/s41586-023-06865-0	https://doi.org/10.1038/s41586-023-06865-0	PRJEB64656	5333	14	5916	5755	5836	direct	Tooth	XY	Adult	burial	0.211987
NEO19	NEO19	Roensten	Denmark	NorthernEurope	Denmark_Mesolithic	56.27	10.472	Allentoft_2024_Nature	Allentoft_2024_Nature	https://doi.org/10.1038/s41586-023-06865-0	https://doi.org/10.1038/s41586-023-06865-0	PRJEB64656	7542	42	8317	8027	8172	direct	Tooth	XY	Adult	loose	3.26285
NEO891	NEO891	Roskilde Fjord (syd for Jyllinge)	Denmark	NorthernEurope	Denmark_Neolithic	55.73	12.1	Allentoft_2024_Nature	Allentoft_2024_Nature	https://doi.org/10.1038/s41586-023-06865-0	https://doi.org/10.1038/s41586-023-06865-0	PRJEB64656	4939	45	5841	5586	5714	direct	Tooth	XX	Adult	loose	0.595471
NEO41	NEO41	Rude	Denmark	NorthernEurope	Denmark_Neolithic	55.994	10.248	Allentoft_2024_Nature	Allentoft_2024_Nature	https://doi.org/10.1038/s41586-023-06865-0	https://doi.org/10.1038/s41586-023-06865-0	PRJEB64656	4838	29	5588	5474	5531	direct	Tooth	XY	Adult	burial_tomb	0.0195037
NEO43	NEO43	Rude	Denmark	NorthernEurope	Denmark_Neolithic	55.994	10.248	Allentoft_2024_Nature	Allentoft_2024_Nature	https://doi.org/10.1038/s41586-023-06865-0	https://doi.org/10.1038/s41586-023-06865-0	PRJEB64656	4725	15	5464	5319	5392	direct	Bone_petrous	XY	NA	burial_tomb	0.108401
NEO28	NEO28	Salpetermosen syd 8	Denmark	NorthernEurope	Denmark_Neolithic	55.91	12.307	Allentoft_2024_Nature	Allentoft_2024_Nature	https://doi.org/10.1038/s41586-023-06865-0	https://doi.org/10.1038/s41586-023-06865-0	PRJEB64656	4773	19	5585	5336	5461	direct	Tooth	XY	Adult	loose_bog	0.922301
RISE47	RISE47	Sebber skole	Denmark	NorthernEurope	Denmark_BronzeAge	56.97	9.55	Allentoft_2015_Nature	Allentoft_2015_Nature	https://doi.org/10.1038/nature14507	https://doi.org/10.1038/nature14507	PRJEB65256	3153	26	3449	3274	3361.5	direct	Tooth	XY	Adult	burial	0.113714
NEO757	NEO757	Sejerby (Sejeroe)	Denmark	NorthernEurope	Denmark_Neolithic	55.902	11.118	Allentoft_2024_Nature	Allentoft_2024_Nature	https://doi.org/10.1038/s41586-023-06865-0	https://doi.org/10.1038/s41586-023-06865-0	PRJEB64656	4746	45	5582	5322	5452	direct	Tooth	XX	Adult	burial	0.129921
NEO7	NEO7	Sigersdal Mose	Denmark	NorthernEurope	Denmark_Neolithic	55.761	12.258	Allentoft_2024_Nature	Allentoft_2024_Nature	https://doi.org/10.1038/s41586-023-06865-0	https://doi.org/10.1038/s41586-023-06865-0	PRJEB64656	4650	140	5601	4879	5240	direct	Bone_other	XY	Adult	loose_bog	0.0127183
NEO753	NEO753	Sigersdal Mose 2	Denmark	NorthernEurope	Denmark_Neolithic	55.772	12.213	Allentoft_2024_Nature	Allentoft_2024_Nature	https://doi.org/10.1038/s41586-023-06865-0	https://doi.org/10.1038/s41586-023-06865-0	PRJEB64656	4853	29	5589	5476	5533	direct	Tooth	XX	Juvenile	loose_bog	0.163364
NEO933	NEO933	Sludegaard Soemose	Denmark	NorthernEurope	Denmark_Neolithic	55.253	10.746	Allentoft_2024_Nature	Allentoft_2024_Nature	https://doi.org/10.1038/s41586-023-06865-0	https://doi.org/10.1038/s41586-023-06865-0	PRJEB64656	4688	56	5579	5297	5438	direct	Bone_petrous	XY	Infant	loose_bog	0.522016
NEO598	NEO598	Soelager	Denmark	NorthernEurope	Denmark_Mesolithic	55.948	11.897	Allentoft_2024_Nature	Allentoft_2024_Nature	https://doi.org/10.1038/s41586-023-06865-0	https://doi.org/10.1038/s41586-023-06865-0	PRJEB64656	5553	40	6195	5941	6068	direct	Tooth	XX	NA	loose	0.727204
NEO943	NEO943	Stenderup Hage	Denmark	NorthernEurope	Denmark_Neolithic	55.46	9.694	Allentoft_2024_Nature	Allentoft_2024_Nature	https://doi.org/10.1038/s41586-023-06865-0	https://doi.org/10.1038/s41586-023-06865-0	PRJEB64656	4072	61	4818	4415	4617	direct	Bone_petrous	XY	Maturus	loose	1.75414
VK282	VK282	Stengade	Denmark	NorthernEurope	VikingAge	54.96	10.83	Margyaran_2020_Nature	Margyaran_2020_Nature	https://doi.org/10.1038/s41586-020-2688-8	https://doi.org/10.1038/s41586-020-2688-8	PRJEB65256	NA	NA	950	850	900	context	Tooth	XY	NA	burial_cemetery	0.457596
NEO597	NEO597	Storelyng (Oegaarde boat III)	Denmark	NorthernEurope	Denmark_Neolithic	55.587	11.574	Allentoft_2024_Nature	Allentoft_2024_Nature	https://doi.org/10.1038/s41586-023-06865-0	https://doi.org/10.1038/s41586-023-06865-0	PRJEB64656	4570	60	5448	4979	5214	direct	Tooth	XY	Adult	loose_bog	0.177413
NEO602	NEO602	Storelyng (Oestrup Homo II)	Denmark	NorthernEurope	Denmark_Neolithic	55.589	11.576	Allentoft_2024_Nature	Allentoft_2024_Nature	https://doi.org/10.1038/s41586-023-06865-0	https://doi.org/10.1038/s41586-023-06865-0	PRJEB64656	4523	37	5299	4979	5139	direct	Tooth	XY	Adult	loose_bog	0.0885308
NEO91	NEO91	Stroeby Groeftemark	Denmark	NorthernEurope	Denmark_Mesolithic	55.393	12.307	Allentoft_2024_Nature	Allentoft_2024_Nature	https://doi.org/10.1038/s41586-023-06865-0	https://doi.org/10.1038/s41586-023-06865-0	PRJEB64656	8212	33	9265	9002	9134	direct	Tooth	XY	Adult	loose_bog	1.17655
NEO93	NEO93	Stroeby Ladeplads	Denmark	NorthernEurope	Denmark_BronzeAge	55.406	12.285	Allentoft_2024_Nature	Allentoft_2024_Nature	https://doi.org/10.1038/s41586-023-06865-0	https://doi.org/10.1038/s41586-023-06865-0	PRJEB64656	3512	33	3836	3639	3738	direct	Tooth	XY	NA	burial	1.9838
NEO898	NEO898	Svinninge Vejle	Denmark	NorthernEurope	Denmark_Neolithic	55.736	11.425	Allentoft_2024_Nature	Allentoft_2024_Nature	https://doi.org/10.1038/s41586-023-06865-0	https://doi.org/10.1038/s41586-023-06865-0	PRJEB64656	4539	72	5291	4871	5081	direct	Bone_petrous	XY	Adult	loose	3.80194
syltholm	syltholm	Syltholm	Denmark	NorthernEurope	Denmark_Mesolithic	54.65	11.35	Jensen_2019_NatureCommunications	Jensen_2019_NatureCommunications	https://doi.org/10.1038/s41467-019-13549-9	https://doi.org/10.1038/s41467-019-13549-9	PRJEB30280	5007	NA	5858	5661	5759.5	direct	Other_gum	XX	NA	loose	2.29179
NEO942	NEO942	Tissoee	Denmark	NorthernEurope	Denmark_Neolithic	55.575	11.294	Allentoft_2024_Nature	Allentoft_2024_Nature	https://doi.org/10.1038/s41586-023-06865-0	https://doi.org/10.1038/s41586-023-06865-0	PRJEB64656	4846	53	5658	5332	5495	direct	Bone_petrous	XX	NA	loose	0.890575
100651T	CGG100651	Tjaerby, Randers	Denmark	NorthernEurope	Denmark_Medieval	56.471	10.103	Barrie_2024_Nature	Barrie_2024_Nature	https://doi.org/10.1038/s41586-023-06618-z	https://doi.org/10.1038/s41586-023-06618-z	PRJEB65098	NA	NA	650	600	625	context	Tooth	XX	NA	burial_cemetery	NA
100653T	CGG100653	Tjaerby, Randers	Denmark	NorthernEurope	Denmark_Medieval	56.471	10.103	Barrie_2024_Nature	Barrie_2024_Nature	https://doi.org/10.1038/s41586-023-06618-z	https://doi.org/10.1038/s41586-023-06618-z	PRJEB65098	NA	NA	950	650	800	context	Tooth	XY	NA	burial_cemetery	NA
100678P	CGG100678	Tjaerby, Randers	Denmark	NorthernEurope	Denmark_Medieval	56.471	10.103	Barrie_2024_Nature	Barrie_2024_Nature	https://doi.org/10.1038/s41586-023-06618-z	https://doi.org/10.1038/s41586-023-06618-z	PRJEB65098	NA	NA	650	600	625	context	Bone_petrous	XY	NA	burial_cemetery	NA
100679P	CGG100679	Tjaerby, Randers	Denmark	NorthernEurope	Denmark_Medieval	56.471	10.103	Barrie_2024_Nature	Barrie_2024_Nature	https://doi.org/10.1038/s41586-023-06618-z	https://doi.org/10.1038/s41586-023-06618-z	PRJEB65098	NA	NA	650	600	625	context	Bone_petrous	XY	NA	burial_cemetery	NA
100682T	CGG100682	Tjaerby, Randers	Denmark	NorthernEurope	Denmark_Medieval	56.471	10.103	Barrie_2024_Nature	Barrie_2024_Nature	https://doi.org/10.1038/s41586-023-06618-z	https://doi.org/10.1038/s41586-023-06618-z	PRJEB65098	NA	NA	650	600	625	context	Tooth	XY	NA	burial_cemetery	NA
100683T	CGG100683	Tjaerby, Randers	Denmark	NorthernEurope	Denmark_Medieval	56.471	10.103	Barrie_2024_Nature	Barrie_2024_Nature	https://doi.org/10.1038/s41586-023-06618-z	https://doi.org/10.1038/s41586-023-06618-z	PRJEB65098	NA	NA	950	650	800	context	Tooth	XY	NA	burial_cemetery	NA
100686P	CGG100686	Tjaerby, Randers	Denmark	NorthernEurope	Denmark_Medieval	56.471	10.103	Barrie_2024_Nature	Barrie_2024_Nature	https://doi.org/10.1038/s41586-023-06618-z	https://doi.org/10.1038/s41586-023-06618-z	PRJEB65098	NA	NA	950	650	800	context	Bone_petrous	XY	NA	burial_cemetery	NA
100687P	CGG100687	Tjaerby, Randers	Denmark	NorthernEurope	Denmark_Medieval	56.471	10.103	Barrie_2024_Nature	Barrie_2024_Nature	https://doi.org/10.1038/s41586-023-06618-z	https://doi.org/10.1038/s41586-023-06618-z	PRJEB65098	NA	NA	950	650	800	context	Bone_petrous	XY	NA	burial_cemetery	NA
100689T	CGG100689	Tjaerby, Randers	Denmark	NorthernEurope	Denmark_Medieval	56.471	10.103	Barrie_2024_Nature	Barrie_2024_Nature	https://doi.org/10.1038/s41586-023-06618-z	https://doi.org/10.1038/s41586-023-06618-z	PRJEB65098	NA	NA	650	600	625	context	Tooth	XY	NA	burial_cemetery	NA
100691T	CGG100691	Tjaerby, Randers	Denmark	NorthernEurope	Denmark_Medieval	56.471	10.103	Barrie_2024_Nature	Barrie_2024_Nature	https://doi.org/10.1038/s41586-023-06618-z	https://doi.org/10.1038/s41586-023-06618-z	PRJEB65098	NA	NA	650	NA	650	context	Tooth	XY	NA	burial_cemetery	NA
100692P	CGG100692	Tjaerby, Randers	Denmark	NorthernEurope	Denmark_Medieval	56.471	10.103	Barrie_2024_Nature	Barrie_2024_Nature	https://doi.org/10.1038/s41586-023-06618-z	https://doi.org/10.1038/s41586-023-06618-z	PRJEB65098	NA	NA	950	650	800	context	Bone_petrous	XX	NA	burial_cemetery	NA
100700T	CGG100700	Tjaerby, Randers	Denmark	NorthernEurope	Denmark_Medieval	56.471	10.103	Barrie_2024_Nature	Barrie_2024_Nature	https://doi.org/10.1038/s41586-023-06618-z	https://doi.org/10.1038/s41586-023-06618-z	PRJEB65098	NA	NA	650	NA	650	context	Tooth	XX	NA	burial_cemetery	NA
100747T	CGG100747	Tjaerby, Randers	Denmark	NorthernEurope	Denmark_Medieval	56.471	10.103	Barrie_2024_Nature	Barrie_2024_Nature	https://doi.org/10.1038/s41586-023-06618-z	https://doi.org/10.1038/s41586-023-06618-z	PRJEB65098	NA	NA	650	NA	650	context	Tooth	XX	NA	burial_cemetery	NA
100748P	CGG100748	Tjaerby, Randers	Denmark	NorthernEurope	Denmark_Medieval	56.471	10.103	Barrie_2024_Nature	Barrie_2024_Nature	https://doi.org/10.1038/s41586-023-06618-z	https://doi.org/10.1038/s41586-023-06618-z	PRJEB65098	NA	NA	950	650	800	context	Bone_petrous	XX	NA	burial_cemetery	NA
100749T	CGG100749	Tjaerby, Randers	Denmark	NorthernEurope	Denmark_Medieval	56.471	10.103	Barrie_2024_Nature	Barrie_2024_Nature	https://doi.org/10.1038/s41586-023-06618-z	https://doi.org/10.1038/s41586-023-06618-z	PRJEB65098	NA	NA	650	600	625	context	Tooth	XY	NA	burial_cemetery	NA
100750T	CGG100750	Tjaerby, Randers	Denmark	NorthernEurope	Denmark_Medieval	56.471	10.103	Barrie_2024_Nature	Barrie_2024_Nature	https://doi.org/10.1038/s41586-023-06618-z	https://doi.org/10.1038/s41586-023-06618-z	PRJEB65098	NA	NA	950	650	800	context	Tooth	XY	NA	burial_cemetery	NA
100751P	CGG100751	Tjaerby, Randers	Denmark	NorthernEurope	Denmark_Medieval	56.471	10.103	Barrie_2024_Nature	Barrie_2024_Nature	https://doi.org/10.1038/s41586-023-06618-z	https://doi.org/10.1038/s41586-023-06618-z	PRJEB65098	NA	NA	650	600	625	context	Bone_petrous	XY	NA	burial_cemetery	NA
100759T	CGG100759	Tjaerby, Randers	Denmark	NorthernEurope	Denmark_Medieval	56.471	10.103	Barrie_2024_Nature	Barrie_2024_Nature	https://doi.org/10.1038/s41586-023-06618-z	https://doi.org/10.1038/s41586-023-06618-z	PRJEB65098	NA	NA	650	600	625	context	Tooth	XY	NA	burial_cemetery	NA
100797T	CGG100797	Tjaerby, Randers	Denmark	NorthernEurope	Denmark_Medieval	56.471	10.103	Barrie_2024_Nature	Barrie_2024_Nature	https://doi.org/10.1038/s41586-023-06618-z	https://doi.org/10.1038/s41586-023-06618-z	PRJEB65098	NA	NA	650	NA	650	context	Tooth	XY	NA	burial_cemetery	NA
100802T	CGG100802	Tjaerby, Randers	Denmark	NorthernEurope	Denmark_Medieval	56.471	10.103	Barrie_2024_Nature	Barrie_2024_Nature	https://doi.org/10.1038/s41586-023-06618-z	https://doi.org/10.1038/s41586-023-06618-z	PRJEB65098	NA	NA	650	NA	650	context	Tooth	XX	NA	burial_cemetery	NA
100820P	CGG100820	Tjaerby, Randers	Denmark	NorthernEurope	Denmark_Medieval	56.471	10.103	Barrie_2024_Nature	Barrie_2024_Nature	https://doi.org/10.1038/s41586-023-06618-z	https://doi.org/10.1038/s41586-023-06618-z	PRJEB65098	NA	NA	650	NA	650	context	Bone_petrous	XX	NA	burial_cemetery	NA
100908P	CGG100908	Tjaerby, Randers	Denmark	NorthernEurope	Denmark_Medieval	56.471	10.103	Barrie_2024_Nature	Barrie_2024_Nature	https://doi.org/10.1038/s41586-023-06618-z	https://doi.org/10.1038/s41586-023-06618-z	PRJEB65098	NA	NA	650	NA	650	context	Bone_petrous	XX	NA	burial_cemetery	NA
100914T	CGG100914	Tjaerby, Randers	Denmark	NorthernEurope	Denmark_Medieval	56.471	10.103	Barrie_2024_Nature	Barrie_2024_Nature	https://doi.org/10.1038/s41586-023-06618-z	https://doi.org/10.1038/s41586-023-06618-z	PRJEB65098	NA	NA	600	550	575	context	Tooth	XX	NA	burial_cemetery	NA
100918T	CGG100918	Tjaerby, Randers	Denmark	NorthernEurope	Denmark_Medieval	56.471	10.103	Barrie_2024_Nature	Barrie_2024_Nature	https://doi.org/10.1038/s41586-023-06618-z	https://doi.org/10.1038/s41586-023-06618-z	PRJEB65098	NA	NA	950	650	800	context	Tooth	XY	NA	burial_cemetery	NA
100920T	CGG100920	Tjaerby, Randers	Denmark	NorthernEurope	Denmark_Medieval	56.471	10.103	Barrie_2024_Nature	Barrie_2024_Nature	https://doi.org/10.1038/s41586-023-06618-z	https://doi.org/10.1038/s41586-023-06618-z	PRJEB65098	NA	NA	650	600	625	context	Tooth	XY	NA	burial_cemetery	NA
100921T	CGG100921	Tjaerby, Randers	Denmark	NorthernEurope	Denmark_Medieval	56.471	10.103	Barrie_2024_Nature	Barrie_2024_Nature	https://doi.org/10.1038/s41586-023-06618-z	https://doi.org/10.1038/s41586-023-06618-z	PRJEB65098	NA	NA	950	650	800	context	Tooth	XX	NA	burial_cemetery	NA
100926T	CGG100926	Tjaerby, Randers	Denmark	NorthernEurope	Denmark_Medieval	56.471	10.103	Barrie_2024_Nature	Barrie_2024_Nature	https://doi.org/10.1038/s41586-023-06618-z	https://doi.org/10.1038/s41586-023-06618-z	PRJEB65098	NA	NA	950	650	800	context	Tooth	XY	NA	burial_cemetery	NA
100951P	CGG100951	Tjaerby, Randers	Denmark	NorthernEurope	Denmark_Medieval	56.471	10.103	Barrie_2024_Nature	Barrie_2024_Nature	https://doi.org/10.1038/s41586-023-06618-z	https://doi.org/10.1038/s41586-023-06618-z	PRJEB65098	NA	NA	950	650	800	context	Bone_petrous	XY	NA	burial_cemetery	NA
NEO870	NEO870	Toftum mose	Denmark	NorthernEurope	Denmark_Neolithic	55.895	9.987	Allentoft_2024_Nature	Allentoft_2024_Nature	https://doi.org/10.1038/s41586-023-06865-0	https://doi.org/10.1038/s41586-023-06865-0	PRJEB64656	3837	30	4404	4105	4255	direct	Tooth	XY	Maturus	loose_bog	0.576633
NEO872	NEO872	Toftum mose	Denmark	NorthernEurope	Denmark_Neolithic	55.895	9.987	Allentoft_2024_Nature	Allentoft_2024_Nature	https://doi.org/10.1038/s41586-023-06865-0	https://doi.org/10.1038/s41586-023-06865-0	PRJEB64656	3699	35	4140	3891	4016	direct	Tooth	XY	Infant	loose_bog	0.0823998
NEO874	NEO874	Toftum mose	Denmark	NorthernEurope	Denmark_Medieval	55.895	9.987	this_study_Allentoft_2024_Nature	Allentoft_2024_Nature	NA	https://doi.org/10.1038/s41586-023-06865-0	PRJEB65256	606	29	649	546	597.5	direct	Tooth	XY	NA	loose_bog	NA
NEO875	NEO875	Toftum mose	Denmark	NorthernEurope	Denmark_Neolithic	55.895	9.987	Allentoft_2024_Nature	Allentoft_2024_Nature	https://doi.org/10.1038/s41586-023-06865-0	https://doi.org/10.1038/s41586-023-06865-0	PRJEB64656	3803	36	4091	3880	3986	direct	Bone_petrous	XY	Infant	loose_bog	0.182318
NEO876	NEO876	Toftum mose	Denmark	NorthernEurope	Denmark_Neolithic	55.895	9.987	Allentoft_2024_Nature	Allentoft_2024_Nature	https://doi.org/10.1038/s41586-023-06865-0	https://doi.org/10.1038/s41586-023-06865-0	PRJEB64656	3936	28	4513	4256	4385	direct	Tooth	XY	Adult	loose_bog	0.0513477
VK65	VK65	Tollemosegard	Denmark	NorthernEurope	VikingAge	55.87	12.08	Margyaran_2020_Nature	Margyaran_2020_Nature	https://doi.org/10.1038/s41586-020-2688-8	https://doi.org/10.1038/s41586-020-2688-8	PRJEB65256	NA	NA	1450	950	1200	context	Tooth	XX	NA	burial_cemetery	0.523403
VK69	VK69	Tollemosegard	Denmark	NorthernEurope	VikingAge	55.87	12.08	Margyaran_2020_Nature	Margyaran_2020_Nature	https://doi.org/10.1038/s41586-020-2688-8	https://doi.org/10.1038/s41586-020-2688-8	PRJEB65256	NA	NA	1450	950	1200	context	Tooth	XX	NA	burial_cemetery	0.798538
VK70	VK70	Tollemosegard	Denmark	NorthernEurope	VikingAge	55.87	12.08	Margyaran_2020_Nature	Margyaran_2020_Nature	https://doi.org/10.1038/s41586-020-2688-8	https://doi.org/10.1038/s41586-020-2688-8	PRJEB65256	NA	NA	1450	950	1200	context	Tooth	XY	NA	burial_cemetery	6.9931
VK71	VK71	Tollemosegard	Denmark	NorthernEurope	VikingAge	55.87	12.08	Margyaran_2020_Nature	Margyaran_2020_Nature	https://doi.org/10.1038/s41586-020-2688-8	https://doi.org/10.1038/s41586-020-2688-8	PRJEB65256	NA	NA	1450	950	1200	context	Tooth	XY	NA	burial_cemetery	0.181511
NEO948	CGG023270	Tollestrup Mose	Denmark	NorthernEurope	Denmark_IronAge	57.348	10.027	McColl_2024_biorxiv	McColl_2024_biorxiv	https://doi.org/10.1101/2024.03.13.584607	https://doi.org/10.1101/2024.03.13.584607	PRJEB65256	2491	38	2739	2384	2561.5	direct	Tooth	XY	NA	loose_bog	NA
RISE276	RISE276	Trundholm mose	Denmark	NorthernEurope	Denmark_BronzeAge	55.914	11.565	Allentoft_2015_Nature	Allentoft_2015_Nature	https://doi.org/10.1038/nature14507	https://doi.org/10.1038/nature14507	PRJEB65256	2525	25	2744	2497	2620.5	direct	Tooth	NA	Adult	loose_bog	NA
NEO932	NEO932	Tudse Hage	Denmark	NorthernEurope	Denmark_Mesolithic	55.249	11.228	Allentoft_2024_Nature	Allentoft_2024_Nature	https://doi.org/10.1038/s41586-023-06865-0	https://doi.org/10.1038/s41586-023-06865-0	PRJEB64656	6699	47	7475	7321	7302	direct	Bone_petrous	XX	NA	loose	2.76016
NEO683	NEO683	Tybrind Vig	Denmark	NorthernEurope	Denmark_Mesolithic	55.395	9.826	Allentoft_2024_Nature	Allentoft_2024_Nature	https://doi.org/10.1038/s41586-023-06865-0	https://doi.org/10.1038/s41586-023-06865-0	PRJEB64656	6905	55	7612	7430	7521	direct	Bone_petrous	XX	Infant	burial	1.81853
NEO790	NEO790	Tysmose	Denmark	NorthernEurope	Denmark_Neolithic	55.711	12.274	Allentoft_2024_Nature	Allentoft_2024_Nature	https://doi.org/10.1038/s41586-023-06865-0	https://doi.org/10.1038/s41586-023-06865-0	PRJEB64656	4959	43	5747	5588	5668	direct	Bone_petrous	XY	Infant	loose_bog	0.685228
NEO3	NEO3	Vaengesoe II	Denmark	NorthernEurope	Denmark_Mesolithic	56.146	10.552	Allentoft_2024_Nature	Allentoft_2024_Nature	https://doi.org/10.1038/s41586-023-06865-0	https://doi.org/10.1038/s41586-023-06865-0	PRJEB64656	5540	65	6266	5918	6092	direct	Bone_other	XY	Adult	burial	0.0251894
NEO599	NEO599	Vanloese mose	Denmark	NorthernEurope	Denmark_Neolithic	55.553	11.684	Allentoft_2024_Nature	Allentoft_2024_Nature	https://doi.org/10.1038/s41586-023-06865-0	https://doi.org/10.1038/s41586-023-06865-0	PRJEB64656	4485	41	5305	4976	5141	direct	Bone_petrous	XY	Adult	loose_bog	0.190192
NEO815	NEO815	Vasagaard	Denmark	NorthernEurope	Denmark_BronzeAge	55.055	14.885	Allentoft_2024_Nature	Allentoft_2024_Nature	https://doi.org/10.1038/s41586-023-06865-0	https://doi.org/10.1038/s41586-023-06865-0	PRJEB64656	3248	32	3560	3387	3474	direct	Tooth	XY	Adult	burial_tomb	0.107216
NEO600	NEO600	Vedbaek boldbaner	Denmark	NorthernEurope	Denmark_Mesolithic	55.848	12.56	Allentoft_2024_Nature	Allentoft_2024_Nature	https://doi.org/10.1038/s41586-023-06865-0	https://doi.org/10.1038/s41586-023-06865-0	PRJEB64656	7115	55	7935	7694	7815	direct	Tooth	XY	Maturus	burial	0.0997928
NEO950	CGG023272	Vendsyssel (Holger Friis' kaelder)	Denmark	NorthernEurope	Denmark_IronAge	57.472	9.98	McColl_2024_biorxiv	McColl_2024_biorxiv	https://doi.org/10.1101/2024.03.13.584607	https://doi.org/10.1101/2024.03.13.584607	PRJEB65256	2043	43	2121	1897	2009	direct	Mixed	XX	NA	loose_bog	NA
NEO935	NEO935	Vibygaards Mose	Denmark	NorthernEurope	Denmark_Neolithic	55.564	12.016	Allentoft_2024_Nature	Allentoft_2024_Nature	https://doi.org/10.1038/s41586-023-06865-0	https://doi.org/10.1038/s41586-023-06865-0	PRJEB64656	4573	33	5442	5053	5248	direct	Bone_petrous	XY	Adult	loose_bog	5.02751
NEO744	NEO744	Vig Femhoeve	Denmark	NorthernEurope	Denmark_Neolithic	55.856	11.59	Allentoft_2024_Nature	Allentoft_2024_Nature	https://doi.org/10.1038/s41586-023-06865-0	https://doi.org/10.1038/s41586-023-06865-0	PRJEB64656	4709	52	5576	5150	5363	direct	Tooth	XY	Adult	burial_tomb	0.220878
NEO126	CGG017610	Vigsnaes	Denmark	NorthernEurope	Denmark_IronAge	54.89	11.65	McColl_2024_biorxiv	McColl_2024_biorxiv	https://doi.org/10.1101/2024.03.13.584607	https://doi.org/10.1101/2024.03.13.584607	PRJEB65256	2289	33	2353	2157	2255	direct	Tooth	XY	NA	loose_bog	NA
NEO601	NEO601	Viksoe Mose	Denmark	NorthernEurope	Denmark_Neolithic	55.759	12.238	Allentoft_2024_Nature	Allentoft_2024_Nature	https://doi.org/10.1038/s41586-023-06865-0	https://doi.org/10.1038/s41586-023-06865-0	PRJEB64656	5041	13	5896	5718	5807	direct	Tooth	XX	Adult	loose_bog	0.082455
NEO33	NEO33	Vittrup	Denmark	NorthernEurope	Denmark_Neolithic	57.391	9.761	Allentoft_2024_Nature	Allentoft_2024_Nature	https://doi.org/10.1038/s41586-023-06865-0	https://doi.org/10.1038/s41586-023-06865-0	PRJEB64656	4513	19	5288	4990	5139	direct	Tooth	XY	Adult	loose_bog	0.0528805
100317P	CGG100317	Vor Frue Kirkegaard, Aalborg	Denmark	NorthernEurope	Denmark_Medieval	57.046	9.923	Barrie_2024_Nature	Barrie_2024_Nature	https://doi.org/10.1038/s41586-023-06618-z	https://doi.org/10.1038/s41586-023-06618-z	PRJEB65098	NA	NA	414	144	279	context	Bone_petrous	XX	NA	burial_cemetery	NA
100336P	CGG100336	Vor Frue Kirkegaard, Aalborg	Denmark	NorthernEurope	Denmark_Medieval	57.046	9.923	Barrie_2024_Nature	Barrie_2024_Nature	https://doi.org/10.1038/s41586-023-06618-z	https://doi.org/10.1038/s41586-023-06618-z	PRJEB65098	NA	NA	414	144	279	context	Bone_petrous	XY	NA	burial_cemetery	NA
100341P	CGG100341	Vor Frue Kirkegaard, Aalborg	Denmark	NorthernEurope	Denmark_Medieval	57.046	9.923	Barrie_2024_Nature	Barrie_2024_Nature	https://doi.org/10.1038/s41586-023-06618-z	https://doi.org/10.1038/s41586-023-06618-z	PRJEB65098	NA	NA	414	144	279	context	Bone_petrous	XY	NA	burial_cemetery	NA
100415P	CGG100415	Vor Frue Kirkegaard, Aalborg	Denmark	NorthernEurope	Denmark_Medieval	57.046	9.923	Barrie_2024_Nature	Barrie_2024_Nature	https://doi.org/10.1038/s41586-023-06618-z	https://doi.org/10.1038/s41586-023-06618-z	PRJEB65098	NA	NA	550	500	525	context	Bone_petrous	XY	NA	burial_cemetery	NA
100431T	CGG100431	Vor Frue Kirkegaard, Aalborg	Denmark	NorthernEurope	Denmark_Medieval	57.046	9.923	Barrie_2024_Nature	Barrie_2024_Nature	https://doi.org/10.1038/s41586-023-06618-z	https://doi.org/10.1038/s41586-023-06618-z	PRJEB65098	NA	NA	250	NA	250	context	Tooth	XY	NA	burial_cemetery	NA
100434T	CGG100434	Vor Frue Kirkegaard, Aalborg	Denmark	NorthernEurope	Denmark_Medieval	57.046	9.923	Barrie_2024_Nature	Barrie_2024_Nature	https://doi.org/10.1038/s41586-023-06618-z	https://doi.org/10.1038/s41586-023-06618-z	PRJEB65098	NA	NA	350	NA	350	context	Tooth	XX	NA	burial_cemetery	NA
100441T	CGG100441	Vor Frue Kirkegaard, Aalborg	Denmark	NorthernEurope	Denmark_Medieval	57.046	9.923	Barrie_2024_Nature	Barrie_2024_Nature	https://doi.org/10.1038/s41586-023-06618-z	https://doi.org/10.1038/s41586-023-06618-z	PRJEB65098	NA	NA	750	414	582	context	Tooth	XY	NA	burial_cemetery	NA
100442T	CGG100442	Vor Frue Kirkegaard, Aalborg	Denmark	NorthernEurope	Denmark_Medieval	57.046	9.923	Barrie_2024_Nature	Barrie_2024_Nature	https://doi.org/10.1038/s41586-023-06618-z	https://doi.org/10.1038/s41586-023-06618-z	PRJEB65098	NA	NA	650	550	600	context	Tooth	XY	NA	burial_cemetery	NA
100445P	CGG100445	Vor Frue Kirkegaard, Aalborg	Denmark	NorthernEurope	Denmark_Medieval	57.046	9.923	Barrie_2024_Nature	Barrie_2024_Nature	https://doi.org/10.1038/s41586-023-06618-z	https://doi.org/10.1038/s41586-023-06618-z	PRJEB65098	NA	NA	450	NA	450	context	Bone_petrous	XY	NA	burial_cemetery	NA
100447T	CGG100447	Vor Frue Kirkegaard, Aalborg	Denmark	NorthernEurope	Denmark_Medieval	57.046	9.923	Barrie_2024_Nature	Barrie_2024_Nature	https://doi.org/10.1038/s41586-023-06618-z	https://doi.org/10.1038/s41586-023-06618-z	PRJEB65098	NA	NA	250	NA	250	context	Tooth	XY	NA	burial_cemetery	NA
100451T	CGG100451	Vor Frue Kirkegaard, Aalborg	Denmark	NorthernEurope	Denmark_Medieval	57.046	9.923	Barrie_2024_Nature	Barrie_2024_Nature	https://doi.org/10.1038/s41586-023-06618-z	https://doi.org/10.1038/s41586-023-06618-z	PRJEB65098	NA	NA	250	NA	250	context	Tooth	XX	NA	burial_cemetery	NA
100452T	CGG100452	Vor Frue Kirkegaard, Aalborg	Denmark	NorthernEurope	Denmark_Medieval	57.046	9.923	Barrie_2024_Nature	Barrie_2024_Nature	https://doi.org/10.1038/s41586-023-06618-z	https://doi.org/10.1038/s41586-023-06618-z	PRJEB65098	NA	NA	850	NA	850	context	Tooth	XX	NA	burial_cemetery	NA
100453T	CGG100453	Vor Frue Kirkegaard, Aalborg	Denmark	NorthernEurope	Denmark_Medieval	57.046	9.923	Barrie_2024_Nature	Barrie_2024_Nature	https://doi.org/10.1038/s41586-023-06618-z	https://doi.org/10.1038/s41586-023-06618-z	PRJEB65098	NA	NA	414	144	279	context	Tooth	XY	NA	burial_cemetery	NA
100454T	CGG100454	Vor Frue Kirkegaard, Aalborg	Denmark	NorthernEurope	Denmark_Medieval	57.046	9.923	Barrie_2024_Nature	Barrie_2024_Nature	https://doi.org/10.1038/s41586-023-06618-z	https://doi.org/10.1038/s41586-023-06618-z	PRJEB65098	NA	NA	414	144	279	context	Tooth	XY	NA	burial_cemetery	NA
100456T	CGG100456	Vor Frue Kirkegaard, Aalborg	Denmark	NorthernEurope	Denmark_Medieval	57.046	9.923	Barrie_2024_Nature	Barrie_2024_Nature	https://doi.org/10.1038/s41586-023-06618-z	https://doi.org/10.1038/s41586-023-06618-z	PRJEB65098	NA	NA	250	NA	250	context	Tooth	XX	NA	burial_cemetery	NA
100460T	CGG100460	Vor Frue Kirkegaard, Aalborg	Denmark	NorthernEurope	Denmark_Medieval	57.046	9.923	Barrie_2024_Nature	Barrie_2024_Nature	https://doi.org/10.1038/s41586-023-06618-z	https://doi.org/10.1038/s41586-023-06618-z	PRJEB65098	NA	NA	414	144	279	context	Tooth	XX	NA	burial_cemetery	NA
100472T	CGG100472	Vor Frue Kirkegaard, Aalborg	Denmark	NorthernEurope	Denmark_Medieval	57.046	9.923	Barrie_2024_Nature	Barrie_2024_Nature	https://doi.org/10.1038/s41586-023-06618-z	https://doi.org/10.1038/s41586-023-06618-z	PRJEB65098	NA	NA	414	144	279	context	Tooth	XX	NA	burial_cemetery	NA
100481T	CGG100481	Vor Frue Kirkegaard, Aalborg	Denmark	NorthernEurope	Denmark_Medieval	57.046	9.923	Barrie_2024_Nature	Barrie_2024_Nature	https://doi.org/10.1038/s41586-023-06618-z	https://doi.org/10.1038/s41586-023-06618-z	PRJEB65098	NA	NA	550	500	525	context	Tooth	XX	NA	burial_cemetery	NA
100492T	CGG100492	Vor Frue Kirkegaard, Aalborg	Denmark	NorthernEurope	Denmark_Medieval	57.046	9.923	Barrie_2024_Nature	Barrie_2024_Nature	https://doi.org/10.1038/s41586-023-06618-z	https://doi.org/10.1038/s41586-023-06618-z	PRJEB65098	NA	NA	950	750	850	context	Tooth	XY	NA	burial_cemetery	NA
100493T	CGG100493	Vor Frue Kirkegaard, Aalborg	Denmark	NorthernEurope	Denmark_Medieval	57.046	9.923	Barrie_2024_Nature	Barrie_2024_Nature	https://doi.org/10.1038/s41586-023-06618-z	https://doi.org/10.1038/s41586-023-06618-z	PRJEB65098	NA	NA	675	550	612.5	context	Tooth	XY	NA	burial_cemetery	NA
100497T	CGG100497	Vor Frue Kirkegaard, Aalborg	Denmark	NorthernEurope	Denmark_Medieval	57.046	9.923	Barrie_2024_Nature	Barrie_2024_Nature	https://doi.org/10.1038/s41586-023-06618-z	https://doi.org/10.1038/s41586-023-06618-z	PRJEB65098	NA	NA	750	414	582	context	Tooth	XX	NA	burial_cemetery	NA
100498T	CGG100498	Vor Frue Kirkegaard, Aalborg	Denmark	NorthernEurope	Denmark_Medieval	57.046	9.923	Barrie_2024_Nature	Barrie_2024_Nature	https://doi.org/10.1038/s41586-023-06618-z	https://doi.org/10.1038/s41586-023-06618-z	PRJEB65098	NA	NA	550	500	525	context	Tooth	XY	NA	burial_cemetery	NA
100500T	CGG100500	Vor Frue Kirkegaard, Aalborg	Denmark	NorthernEurope	Denmark_Medieval	57.046	9.923	Barrie_2024_Nature	Barrie_2024_Nature	https://doi.org/10.1038/s41586-023-06618-z	https://doi.org/10.1038/s41586-023-06618-z	PRJEB65098	NA	NA	550	500	525	context	Tooth	XY	NA	burial_cemetery	NA
100501T	CGG100501	Vor Frue Kirkegaard, Aalborg	Denmark	NorthernEurope	Denmark_Medieval	57.046	9.923	Barrie_2024_Nature	Barrie_2024_Nature	https://doi.org/10.1038/s41586-023-06618-z	https://doi.org/10.1038/s41586-023-06618-z	PRJEB65098	NA	NA	907	733	820	context	Tooth	XX	NA	burial_cemetery	NA
100507T	CGG100507	Vor Frue Kirkegaard, Aalborg	Denmark	NorthernEurope	Denmark_Medieval	57.046	9.923	Barrie_2024_Nature	Barrie_2024_Nature	https://doi.org/10.1038/s41586-023-06618-z	https://doi.org/10.1038/s41586-023-06618-z	PRJEB65098	NA	NA	950	600	775	context	Tooth	XX	NA	burial_cemetery	NA
100510T	CGG100510	Vor Frue Kirkegaard, Aalborg	Denmark	NorthernEurope	Denmark_Medieval	57.046	9.923	Barrie_2024_Nature	Barrie_2024_Nature	https://doi.org/10.1038/s41586-023-06618-z	https://doi.org/10.1038/s41586-023-06618-z	PRJEB65098	NA	NA	950	750	850	context	Tooth	XY	NA	burial_cemetery	NA
100512T	CGG100512	Vor Frue Kirkegaard, Aalborg	Denmark	NorthernEurope	Denmark_Medieval	57.046	9.923	Barrie_2024_Nature	Barrie_2024_Nature	https://doi.org/10.1038/s41586-023-06618-z	https://doi.org/10.1038/s41586-023-06618-z	PRJEB65098	NA	NA	670	558	614	context	Tooth	XY	NA	burial_cemetery	NA
100513T	CGG100513	Vor Frue Kirkegaard, Aalborg	Denmark	NorthernEurope	Denmark_Medieval	57.046	9.923	Barrie_2024_Nature	Barrie_2024_Nature	https://doi.org/10.1038/s41586-023-06618-z	https://doi.org/10.1038/s41586-023-06618-z	PRJEB65098	NA	NA	675	550	612.5	context	Tooth	XX	NA	burial_cemetery	NA
100519T	CGG100519	Vor Frue Kirkegaard, Aalborg	Denmark	NorthernEurope	Denmark_Medieval	57.046	9.923	Barrie_2024_Nature	Barrie_2024_Nature	https://doi.org/10.1038/s41586-023-06618-z	https://doi.org/10.1038/s41586-023-06618-z	PRJEB65098	NA	NA	414	144	279	context	Tooth	XX	NA	burial_cemetery	NA
100530T	CGG100530	Vor Frue Kirkegaard, Aalborg	Denmark	NorthernEurope	Denmark_Medieval	57.046	9.923	Barrie_2024_Nature	Barrie_2024_Nature	https://doi.org/10.1038/s41586-023-06618-z	https://doi.org/10.1038/s41586-023-06618-z	PRJEB65098	NA	NA	414	144	279	context	Tooth	XX	NA	burial_cemetery	NA
100535T	CGG100535	Vor Frue Kirkegaard, Aalborg	Denmark	NorthernEurope	Denmark_Medieval	57.046	9.923	Barrie_2024_Nature	Barrie_2024_Nature	https://doi.org/10.1038/s41586-023-06618-z	https://doi.org/10.1038/s41586-023-06618-z	PRJEB65098	NA	NA	414	144	279	context	Tooth	XX	NA	burial_cemetery	NA
100539T	CGG100539	Vor Frue Kirkegaard, Aalborg	Denmark	NorthernEurope	Denmark_Medieval	57.046	9.923	Barrie_2024_Nature	Barrie_2024_Nature	https://doi.org/10.1038/s41586-023-06618-z	https://doi.org/10.1038/s41586-023-06618-z	PRJEB65098	NA	NA	675	550	612.5	context	Tooth	XX	NA	burial_cemetery	NA
100545T	CGG100545	Vor Frue Kirkegaard, Aalborg	Denmark	NorthernEurope	Denmark_Medieval	57.046	9.923	Barrie_2024_Nature	Barrie_2024_Nature	https://doi.org/10.1038/s41586-023-06618-z	https://doi.org/10.1038/s41586-023-06618-z	PRJEB65098	NA	NA	675	550	612.5	context	Tooth	XX	NA	burial_cemetery	NA
VK480	VK480	Salme	Estonia	NorthernEurope	Estonia_VikingAge	58.17	22.25	Margyaran_2020_Nature	Margyaran_2020_Nature	https://doi.org/10.1038/s41586-020-2688-8	https://doi.org/10.1038/s41586-020-2688-8	PRJEB65256	NA	NA	1150	1050	1100	context	Bone_petrous	XY	Adult	burial_mass	0.904016
VK481	VK481	Salme	Estonia	NorthernEurope	Estonia_VikingAge	58.17	22.25	Margyaran_2020_Nature	Margyaran_2020_Nature	https://doi.org/10.1038/s41586-020-2688-8	https://doi.org/10.1038/s41586-020-2688-8	PRJEB65256	NA	NA	1150	1050	1100	context	Bone_petrous	XY	Adult	burial_mass	1.48296
VK482	VK482	Salme	Estonia	NorthernEurope	Estonia_VikingAge	58.17	22.25	Margyaran_2020_Nature	Margyaran_2020_Nature	https://doi.org/10.1038/s41586-020-2688-8	https://doi.org/10.1038/s41586-020-2688-8	PRJEB65256	NA	NA	1150	1050	1100	context	Bone_petrous	XY	Adult	burial_mass	1.13189
VK483	VK483	Salme	Estonia	NorthernEurope	Estonia_VikingAge	58.17	22.25	Margyaran_2020_Nature	Margyaran_2020_Nature	https://doi.org/10.1038/s41586-020-2688-8	https://doi.org/10.1038/s41586-020-2688-8	PRJEB65256	NA	NA	1150	1050	1100	context	Bone_petrous	XY	Adult	burial_mass	1.85857
VK484	VK484	Salme	Estonia	NorthernEurope	Estonia_VikingAge	58.17	22.25	Margyaran_2020_Nature	Margyaran_2020_Nature	https://doi.org/10.1038/s41586-020-2688-8	https://doi.org/10.1038/s41586-020-2688-8	PRJEB65256	NA	NA	1150	1050	1100	context	Bone_petrous	XY	Adult	burial_mass	1.26549
VK485	VK485	Salme	Estonia	NorthernEurope	Estonia_VikingAge	58.17	22.25	Margyaran_2020_Nature	Margyaran_2020_Nature	https://doi.org/10.1038/s41586-020-2688-8	https://doi.org/10.1038/s41586-020-2688-8	PRJEB65256	NA	NA	1150	1050	1100	context	Tooth	XY	Adult	burial_mass	0.739826
VK486	VK486	Salme	Estonia	NorthernEurope	Estonia_VikingAge	58.17	22.25	Margyaran_2020_Nature	Margyaran_2020_Nature	https://doi.org/10.1038/s41586-020-2688-8	https://doi.org/10.1038/s41586-020-2688-8	PRJEB65256	NA	NA	1150	1050	1100	context	Bone_petrous	XY	Adult	burial_mass	1.85635
VK487	VK487	Salme	Estonia	NorthernEurope	Estonia_VikingAge	58.17	22.25	Margyaran_2020_Nature	Margyaran_2020_Nature	https://doi.org/10.1038/s41586-020-2688-8	https://doi.org/10.1038/s41586-020-2688-8	PRJEB65256	NA	NA	1150	1050	1100	context	Bone_petrous	XY	Adult	burial_mass	2.01659
VK488	VK488	Salme	Estonia	NorthernEurope	Estonia_VikingAge	58.17	22.25	Margyaran_2020_Nature	Margyaran_2020_Nature	https://doi.org/10.1038/s41586-020-2688-8	https://doi.org/10.1038/s41586-020-2688-8	PRJEB65256	NA	NA	1150	1050	1100	context	Bone_petrous	XY	Adult	burial_mass	0.940559
VK489	VK489	Salme	Estonia	NorthernEurope	Estonia_VikingAge	58.17	22.25	Margyaran_2020_Nature	Margyaran_2020_Nature	https://doi.org/10.1038/s41586-020-2688-8	https://doi.org/10.1038/s41586-020-2688-8	PRJEB65256	NA	NA	1150	1050	1100	context	Bone_petrous	XY	Adult	burial_mass	1.67254
VK490	VK490	Salme	Estonia	NorthernEurope	Estonia_VikingAge	58.17	22.25	Margyaran_2020_Nature	Margyaran_2020_Nature	https://doi.org/10.1038/s41586-020-2688-8	https://doi.org/10.1038/s41586-020-2688-8	PRJEB65256	NA	NA	1150	1050	1100	context	Tooth	XY	Adult	burial_mass	0.986601
VK491	VK491	Salme	Estonia	NorthernEurope	Estonia_VikingAge	58.17	22.25	Margyaran_2020_Nature	Margyaran_2020_Nature	https://doi.org/10.1038/s41586-020-2688-8	https://doi.org/10.1038/s41586-020-2688-8	PRJEB65256	NA	NA	1150	1050	1100	context	Bone_petrous	XY	Adult	burial_mass	1.49609
VK492	VK492	Salme	Estonia	NorthernEurope	Estonia_VikingAge	58.17	22.25	Margyaran_2020_Nature	Margyaran_2020_Nature	https://doi.org/10.1038/s41586-020-2688-8	https://doi.org/10.1038/s41586-020-2688-8	PRJEB65256	NA	NA	1150	1050	1100	context	Bone_petrous	XY	Adult	burial_mass	1.05952
VK493	VK493	Salme	Estonia	NorthernEurope	Estonia_VikingAge	58.17	22.25	Margyaran_2020_Nature	Margyaran_2020_Nature	https://doi.org/10.1038/s41586-020-2688-8	https://doi.org/10.1038/s41586-020-2688-8	PRJEB65256	NA	NA	1150	1050	1100	context	Bone_petrous	XY	Adult	burial_mass	1.90781
VK495	VK495	Salme	Estonia	NorthernEurope	Estonia_VikingAge	58.17	22.25	Margyaran_2020_Nature	Margyaran_2020_Nature	https://doi.org/10.1038/s41586-020-2688-8	https://doi.org/10.1038/s41586-020-2688-8	PRJEB65256	NA	NA	1150	1050	1100	context	Bone_petrous	XY	Adult	burial_mass	1.19322
VK496	VK496	Salme	Estonia	NorthernEurope	Estonia_VikingAge	58.17	22.25	Margyaran_2020_Nature	Margyaran_2020_Nature	https://doi.org/10.1038/s41586-020-2688-8	https://doi.org/10.1038/s41586-020-2688-8	PRJEB65256	NA	NA	1150	1050	1100	context	Bone_petrous	XY	Adult	burial_mass	2.06429
VK497	VK497	Salme	Estonia	NorthernEurope	Estonia_VikingAge	58.17	22.25	Margyaran_2020_Nature	Margyaran_2020_Nature	https://doi.org/10.1038/s41586-020-2688-8	https://doi.org/10.1038/s41586-020-2688-8	PRJEB65256	NA	NA	1150	1050	1100	context	Bone_petrous	XY	Adult	burial_mass	1.51073
VK498	VK498	Salme	Estonia	NorthernEurope	Estonia_VikingAge	58.17	22.25	Margyaran_2020_Nature	Margyaran_2020_Nature	https://doi.org/10.1038/s41586-020-2688-8	https://doi.org/10.1038/s41586-020-2688-8	PRJEB65256	NA	NA	1150	1050	1100	context	Bone_petrous	XY	Adult	burial_mass	1.27229
VK504	VK504	Salme	Estonia	NorthernEurope	Estonia_VikingAge	58.17	22.25	Margyaran_2020_Nature	Margyaran_2020_Nature	https://doi.org/10.1038/s41586-020-2688-8	https://doi.org/10.1038/s41586-020-2688-8	PRJEB65256	NA	NA	1150	1050	1100	context	Bone_petrous	XY	Adult	burial_mass	0.897236
VK505	VK505	Salme	Estonia	NorthernEurope	Estonia_VikingAge	58.17	22.25	Margyaran_2020_Nature	Margyaran_2020_Nature	https://doi.org/10.1038/s41586-020-2688-8	https://doi.org/10.1038/s41586-020-2688-8	PRJEB65256	NA	NA	1150	1050	1100	context	Bone_petrous	XY	Adult	burial_mass	1.18793
VK506	VK506	Salme	Estonia	NorthernEurope	Estonia_VikingAge	58.17	22.25	Margyaran_2020_Nature	Margyaran_2020_Nature	https://doi.org/10.1038/s41586-020-2688-8	https://doi.org/10.1038/s41586-020-2688-8	PRJEB65256	NA	NA	1150	1050	1100	context	Bone_petrous	XY	Adult	burial_mass	1.28643
VK507	VK507	Salme	Estonia	NorthernEurope	Estonia_VikingAge	58.17	22.25	Margyaran_2020_Nature	Margyaran_2020_Nature	https://doi.org/10.1038/s41586-020-2688-8	https://doi.org/10.1038/s41586-020-2688-8	PRJEB65256	NA	NA	1150	1050	1100	context	Bone_petrous	XY	Adult	burial_mass	0.859345
VK508	VK508	Salme	Estonia	NorthernEurope	Estonia_VikingAge	58.17	22.25	Margyaran_2020_Nature	Margyaran_2020_Nature	https://doi.org/10.1038/s41586-020-2688-8	https://doi.org/10.1038/s41586-020-2688-8	PRJEB65256	NA	NA	1150	1050	1100	context	Bone_petrous	XY	Adult	burial_mass	1.79537
VK509	VK509	Salme	Estonia	NorthernEurope	Estonia_VikingAge	58.17	22.25	Margyaran_2020_Nature	Margyaran_2020_Nature	https://doi.org/10.1038/s41586-020-2688-8	https://doi.org/10.1038/s41586-020-2688-8	PRJEB65256	NA	NA	1150	1050	1100	context	Bone_petrous	XY	Adult	burial_mass	1.38655
VK510	VK510	Salme	Estonia	NorthernEurope	Estonia_VikingAge	58.17	22.25	Margyaran_2020_Nature	Margyaran_2020_Nature	https://doi.org/10.1038/s41586-020-2688-8	https://doi.org/10.1038/s41586-020-2688-8	PRJEB65256	NA	NA	1150	1050	1100	context	Bone_petrous	XY	Adult	burial_mass	1.59124
VK511	VK511	Salme	Estonia	NorthernEurope	Estonia_VikingAge	58.17	22.25	Margyaran_2020_Nature	Margyaran_2020_Nature	https://doi.org/10.1038/s41586-020-2688-8	https://doi.org/10.1038/s41586-020-2688-8	PRJEB65256	NA	NA	1150	1050	1100	context	Bone_petrous	XY	Adult	burial_mass	1.77522
VK512	VK512	Salme	Estonia	NorthernEurope	Estonia_VikingAge	58.17	22.25	Margyaran_2020_Nature	Margyaran_2020_Nature	https://doi.org/10.1038/s41586-020-2688-8	https://doi.org/10.1038/s41586-020-2688-8	PRJEB65256	NA	NA	1150	1050	1100	context	Bone_petrous	XY	Adult	burial_mass	1.88349
VK549	VK549	Salme	Estonia	NorthernEurope	Estonia_VikingAge	58.17	22.25	Margyaran_2020_Nature	Margyaran_2020_Nature	https://doi.org/10.1038/s41586-020-2688-8	https://doi.org/10.1038/s41586-020-2688-8	PRJEB65256	NA	NA	1150	1050	1100	context	Bone_petrous	XY	Adult	burial_mass	1.74944
VK550	VK550	Salme	Estonia	NorthernEurope	Estonia_VikingAge	58.17	22.25	Margyaran_2020_Nature	Margyaran_2020_Nature	https://doi.org/10.1038/s41586-020-2688-8	https://doi.org/10.1038/s41586-020-2688-8	PRJEB65256	NA	NA	1150	1050	1100	context	Bone_petrous	XY	Adult	burial_mass	1.86123
VK551	VK551	Salme	Estonia	NorthernEurope	Estonia_VikingAge	58.17	22.25	Margyaran_2020_Nature	Margyaran_2020_Nature	https://doi.org/10.1038/s41586-020-2688-8	https://doi.org/10.1038/s41586-020-2688-8	PRJEB65256	NA	NA	1150	1050	1100	context	Bone_petrous	XY	Adult	burial_mass	2.40849
VK552	VK552	Salme	Estonia	NorthernEurope	Estonia_VikingAge	58.17	22.25	Margyaran_2020_Nature	Margyaran_2020_Nature	https://doi.org/10.1038/s41586-020-2688-8	https://doi.org/10.1038/s41586-020-2688-8	PRJEB65256	NA	NA	1150	1050	1100	context	Bone_petrous	XY	Adult	burial_mass	1.43893
VK553	VK553	Salme	Estonia	NorthernEurope	Estonia_VikingAge	58.17	22.25	Margyaran_2020_Nature	Margyaran_2020_Nature	https://doi.org/10.1038/s41586-020-2688-8	https://doi.org/10.1038/s41586-020-2688-8	PRJEB65256	NA	NA	1150	1050	1100	context	Bone_petrous	XY	Adult	burial_mass	1.31939
VK554	VK554	Salme	Estonia	NorthernEurope	Estonia_VikingAge	58.17	22.25	Margyaran_2020_Nature	Margyaran_2020_Nature	https://doi.org/10.1038/s41586-020-2688-8	https://doi.org/10.1038/s41586-020-2688-8	PRJEB65256	NA	NA	1150	1050	1100	context	Bone_petrous	XY	Adult	burial_mass	0.974261
VK555	VK555	Salme	Estonia	NorthernEurope	Estonia_VikingAge	58.17	22.25	Margyaran_2020_Nature	Margyaran_2020_Nature	https://doi.org/10.1038/s41586-020-2688-8	https://doi.org/10.1038/s41586-020-2688-8	PRJEB65256	NA	NA	1150	1050	1100	context	Bone_petrous	XY	Adult	burial_mass	1.14758
NEO306	NEO306	Sope	Estonia	NorthernEurope	Estonia_Neolithic_CWC	59.408	27.026	Allentoft_2024_Nature	Allentoft_2024_Nature	https://doi.org/10.1038/s41586-023-06865-0	https://doi.org/10.1038/s41586-023-06865-0	PRJEB64656	4036	23	4573	4423	4498	direct	Tooth	XX	NA	burial_cemetery	2.41611
RISE00	RISE00	Sope	Estonia	NorthernEurope	Estonia_Neolithic_CWC	59.41	27.03	Allentoft_2015_Nature	Allentoft_2015_Nature	https://doi.org/10.1038/nature14507	https://doi.org/10.1038/nature14507	PRJEB65256	3969	32	4525	4300	4412.5	NA	Tooth	XX	Adult	burial_cemetery	0.78575
VK234	VK234	Faroe	Faroes	NorthernEurope	Faroe_Historical	61.85	-6.8	Margyaran_2020_Nature	Margyaran_2020_Nature	https://doi.org/10.1038/s41586-020-2688-8	https://doi.org/10.1038/s41586-020-2688-8	PRJEB65256	NA	NA	350	150	250	context	Bone_petrous	XY	NA	burial_cemetery	0.737438
VK236	VK236	Faroe	Faroes	NorthernEurope	Faroe_Historical	61.85	-6.8	Margyaran_2020_Nature	Margyaran_2020_Nature	https://doi.org/10.1038/s41586-020-2688-8	https://doi.org/10.1038/s41586-020-2688-8	PRJEB65256	NA	NA	350	150	250	context	Bone_petrous	XX	NA	burial_cemetery	1.47187
VK237	VK237	Faroe	Faroes	NorthernEurope	Faroe_Historical	61.85	-6.8	Margyaran_2020_Nature	Margyaran_2020_Nature	https://doi.org/10.1038/s41586-020-2688-8	https://doi.org/10.1038/s41586-020-2688-8	PRJEB65256	NA	NA	350	150	250	context	Bone_petrous	XY	NA	burial_cemetery	1.70778
VK238	VK238	Faroe	Faroes	NorthernEurope	Faroe_Historical	61.85	-6.8	Margyaran_2020_Nature	Margyaran_2020_Nature	https://doi.org/10.1038/s41586-020-2688-8	https://doi.org/10.1038/s41586-020-2688-8	PRJEB65256	NA	NA	350	150	250	context	Bone_petrous	XY	NA	burial_cemetery	1.41415
VK24	VK24	Faroe	Faroes	NorthernEurope	Faroe_VikingAge	61.6	-6.96	Margyaran_2020_Nature	Margyaran_2020_Nature	https://doi.org/10.1038/s41586-020-2688-8	https://doi.org/10.1038/s41586-020-2688-8	PRJEB65256	NA	NA	850	750	800	context	Bone_other	XY	NA	burial_cemetery	0.196154
VK240	VK240	Faroe	Faroes	NorthernEurope	Faroe_Historical	61.85	-6.8	Margyaran_2020_Nature	Margyaran_2020_Nature	https://doi.org/10.1038/s41586-020-2688-8	https://doi.org/10.1038/s41586-020-2688-8	PRJEB65256	NA	NA	350	150	250	context	Tooth	XX	NA	burial_cemetery	0.741044
VK241	VK241	Faroe	Faroes	NorthernEurope	Faroe_Historical	61.85	-6.8	Margyaran_2020_Nature	Margyaran_2020_Nature	https://doi.org/10.1038/s41586-020-2688-8	https://doi.org/10.1038/s41586-020-2688-8	PRJEB65256	NA	NA	350	150	250	context	Bone_petrous	XX	NA	burial_cemetery	0.788668
VK242	VK242	Faroe	Faroes	NorthernEurope	Faroe_Historical	61.85	-6.8	Margyaran_2020_Nature	Margyaran_2020_Nature	https://doi.org/10.1038/s41586-020-2688-8	https://doi.org/10.1038/s41586-020-2688-8	PRJEB65256	NA	NA	350	150	250	context	Bone_petrous	XY	NA	burial_cemetery	0.62075
VK244	VK244	Faroe	Faroes	NorthernEurope	Faroe_Historical	61.85	-6.8	Margyaran_2020_Nature	Margyaran_2020_Nature	https://doi.org/10.1038/s41586-020-2688-8	https://doi.org/10.1038/s41586-020-2688-8	PRJEB65256	NA	NA	350	150	250	context	Bone_petrous	XY	NA	burial_cemetery	0.560494
VK245	VK245	Faroe	Faroes	NorthernEurope	Faroe_Historical	61.85	-6.8	Margyaran_2020_Nature	Margyaran_2020_Nature	https://doi.org/10.1038/s41586-020-2688-8	https://doi.org/10.1038/s41586-020-2688-8	PRJEB65256	NA	NA	350	150	250	context	Bone_petrous	XY	NA	burial_cemetery	1.12426
VK25	VK25	Faroe	Faroes	NorthernEurope	Faroe_Historical	61.85	-6.8	Margyaran_2020_Nature	Margyaran_2020_Nature	https://doi.org/10.1038/s41586-020-2688-8	https://doi.org/10.1038/s41586-020-2688-8	PRJEB65256	NA	NA	350	150	250	context	Bone_petrous	XY	NA	burial_cemetery	1.97399
VK27	VK27	Faroe	Faroes	NorthernEurope	Faroe_Historical	61.85	-6.8	Margyaran_2020_Nature	Margyaran_2020_Nature	https://doi.org/10.1038/s41586-020-2688-8	https://doi.org/10.1038/s41586-020-2688-8	PRJEB65256	NA	NA	350	150	250	context	Bone_petrous	XY	NA	burial_cemetery	0.25834
VK44	VK44	Faroe	Faroes	NorthernEurope	Faroe_Historical	61.85	-6.8	Margyaran_2020_Nature	Margyaran_2020_Nature	https://doi.org/10.1038/s41586-020-2688-8	https://doi.org/10.1038/s41586-020-2688-8	PRJEB65256	NA	NA	350	150	250	context	Bone_petrous	XY	NA	burial_cemetery	0.472897
VK45	VK45	Faroe	Faroes	NorthernEurope	Faroe_Historical	61.85	-6.8	Margyaran_2020_Nature	Margyaran_2020_Nature	https://doi.org/10.1038/s41586-020-2688-8	https://doi.org/10.1038/s41586-020-2688-8	PRJEB65256	NA	NA	350	150	250	context	Bone_petrous	XY	NA	burial_cemetery	0.116522
VK46	VK46	Faroe	Faroes	NorthernEurope	Faroe_Historical	61.85	-6.8	Margyaran_2020_Nature	Margyaran_2020_Nature	https://doi.org/10.1038/s41586-020-2688-8	https://doi.org/10.1038/s41586-020-2688-8	PRJEB65256	NA	NA	350	150	250	context	Tooth	XY	NA	burial_cemetery	4.51626
VK248	VK248	Faroe_22	Faroes	NorthernEurope	Faroe_Historical	61.85	-6.8	Margyaran_2020_Nature	Margyaran_2020_Nature	https://doi.org/10.1038/s41586-020-2688-8	https://doi.org/10.1038/s41586-020-2688-8	PRJEB65256	NA	NA	350	250	300	context	Tooth	XY	NA	burial_cemetery	0.076
VK239	VK239	Faroe_5	Faroes	NorthernEurope	Faroe_Historical	61.85	-6.8	Margyaran_2020_Nature	Margyaran_2020_Nature	https://doi.org/10.1038/s41586-020-2688-8	https://doi.org/10.1038/s41586-020-2688-8	PRJEB65256	NA	NA	350	250	300	context	Tooth	XY	NA	burial_cemetery	0.027
VK1	VK1	Greenland	Greenland	NorthernEurope	Greenland_VikingAge	60.99	-45.42	Margyaran_2020_Nature	Margyaran_2020_Nature	https://doi.org/10.1038/s41586-020-2688-8	https://doi.org/10.1038/s41586-020-2688-8	PRJEB65256	NA	NA	950	750	850	context	Tooth	XX	NA	burial_cemetery	12.1015
VK179	VK179	Greenland	Greenland	NorthernEurope	Greenland_VikingAge	61.18	-45.68	Margyaran_2020_Nature	Margyaran_2020_Nature	https://doi.org/10.1038/s41586-020-2688-8	https://doi.org/10.1038/s41586-020-2688-8	PRJEB65256	NA	NA	950	650	800	context	Tooth	XY	NA	burial_mass	1.92063
VK183	VK183	Greenland	Greenland	NorthernEurope	Greenland_VikingAge	61.18	-45.68	Margyaran_2020_Nature	Margyaran_2020_Nature	https://doi.org/10.1038/s41586-020-2688-8	https://doi.org/10.1038/s41586-020-2688-8	PRJEB65256	NA	NA	950	650	800	context	Tooth	XY	NA	burial_mass	0.558131
VK184	VK184	Greenland	Greenland	NorthernEurope	Greenland_VikingAge	61.18	-45.68	Margyaran_2020_Nature	Margyaran_2020_Nature	https://doi.org/10.1038/s41586-020-2688-8	https://doi.org/10.1038/s41586-020-2688-8	PRJEB65256	NA	NA	950	650	800	context	Tooth	XY	NA	burial_mass	1.36627
VK186	VK186	Greenland	Greenland	NorthernEurope	Greenland_VikingAge	60.99	-45.42	Margyaran_2020_Nature	Margyaran_2020_Nature	https://doi.org/10.1038/s41586-020-2688-8	https://doi.org/10.1038/s41586-020-2688-8	PRJEB65256	NA	NA	977	829	903	direct	Tooth	XY	NA	burial_cemetery	0.848275
VK187	VK187	Greenland	Greenland	NorthernEurope	Greenland_VikingAge	60.99	-45.42	Margyaran_2020_Nature	Margyaran_2020_Nature	https://doi.org/10.1038/s41586-020-2688-8	https://doi.org/10.1038/s41586-020-2688-8	PRJEB65256	NA	NA	899	798	849	direct	Tooth	XX	NA	burial_cemetery	0.925673
VK190	VK190	Greenland	Greenland	NorthernEurope	Greenland_VikingAge	60.55	-45.34	Margyaran_2020_Nature	Margyaran_2020_Nature	https://doi.org/10.1038/s41586-020-2688-8	https://doi.org/10.1038/s41586-020-2688-8	PRJEB65256	NA	NA	630	545	588	direct	Tooth	XY	NA	burial_cemetery	6.77582
VK513	VK513	Greenland	Greenland	NorthernEurope	Greenland_VikingAge	61.18	-45.68	Margyaran_2020_Nature	Margyaran_2020_Nature	https://doi.org/10.1038/s41586-020-2688-8	https://doi.org/10.1038/s41586-020-2688-8	PRJEB65256	NA	NA	950	650	800	context	Tooth	XY	NA	burial_mass	2.35352
VK6	VK6	Greenland	Greenland	NorthernEurope	Greenland_VikingAge	60.99	-45.42	Margyaran_2020_Nature	Margyaran_2020_Nature	https://doi.org/10.1038/s41586-020-2688-8	https://doi.org/10.1038/s41586-020-2688-8	PRJEB65256	NA	NA	950	750	850	context	Tooth	XX	NA	burial_cemetery	3.04724
VK75	VK75	Greenland	Greenland	NorthernEurope	Greenland_VikingAge	64.25	-50.1	Margyaran_2020_Nature	Margyaran_2020_Nature	https://doi.org/10.1038/s41586-020-2688-8	https://doi.org/10.1038/s41586-020-2688-8	PRJEB65256	NA	NA	675	633	654	direct	Tooth	XY	NA	burial_cemetery	0.286071
VK180	VK180	Greenland F3	Greenland	NorthernEurope	Greenland_VikingAge	61.18	-45.68	Margyaran_2020_Nature	Margyaran_2020_Nature	https://doi.org/10.1038/s41586-020-2688-8	https://doi.org/10.1038/s41586-020-2688-8	PRJEB65256	NA	NA	950	750	850	context	Tooth	XY	NA	burial_mass	0.009
VK182	VK182	Greenland F5	Greenland	NorthernEurope	Greenland_VikingAge	61.18	-45.68	Margyaran_2020_Nature	Margyaran_2020_Nature	https://doi.org/10.1038/s41586-020-2688-8	https://doi.org/10.1038/s41586-020-2688-8	PRJEB65256	NA	NA	950	750	850	context	Tooth	XY	NA	burial_mass	0.01
VK185	VK185	Greenland F9	Greenland	NorthernEurope	Greenland_VikingAge	61.18	-45.68	Margyaran_2020_Nature	Margyaran_2020_Nature	https://doi.org/10.1038/s41586-020-2688-8	https://doi.org/10.1038/s41586-020-2688-8	PRJEB65256	NA	NA	950	750	850	context	Tooth	XY	NA	burial_mass	0.003
VK74	VK74	Greenland late-0928	Greenland	NorthernEurope	Greenland_Medieval	64.25	-50.1	Margyaran_2020_Nature	Margyaran_2020_Nature	https://doi.org/10.1038/s41586-020-2688-8	https://doi.org/10.1038/s41586-020-2688-8	PRJEB65256	NA	NA	700	600	650	context	Tooth	XX	NA	burial_cemetery	0.004
VK196	VK196	Greenland late-0947_V051	Greenland	NorthernEurope	Greenland_VikingAge	64.25	-50.1	Margyaran_2020_Nature	Margyaran_2020_Nature	https://doi.org/10.1038/s41586-020-2688-8	https://doi.org/10.1038/s41586-020-2688-8	PRJEB65256	NA	NA	920	834	877	direct	Tooth	XX	NA	burial_cemetery	0.046
VK76	VK76	Greenland late-0957	Greenland	NorthernEurope	Greenland_Medieval	64.25	-50.1	Margyaran_2020_Nature	Margyaran_2020_Nature	https://doi.org/10.1038/s41586-020-2688-8	https://doi.org/10.1038/s41586-020-2688-8	PRJEB65256	NA	NA	665	647	656	direct	Tooth	XY	NA	burial_cemetery	0.003
VK77	VK77	Greenland late-0959	Greenland	NorthernEurope	Greenland_Medieval	64.25	-50.1	Margyaran_2020_Nature	Margyaran_2020_Nature	https://doi.org/10.1038/s41586-020-2688-8	https://doi.org/10.1038/s41586-020-2688-8	PRJEB65256	NA	NA	666	630	648	direct	Tooth	XX	NA	burial_cemetery	0.006
VK78	VK78	Greenland late-0960	Greenland	NorthernEurope	Greenland_Medieval	64.25	-50.1	Margyaran_2020_Nature	Margyaran_2020_Nature	https://doi.org/10.1038/s41586-020-2688-8	https://doi.org/10.1038/s41586-020-2688-8	PRJEB65256	NA	NA	668	628	648	direct	Tooth	XX	NA	burial_cemetery	0.027
VK189	VK189	Greenland late-0992	Greenland	NorthernEurope	Greenland_Medieval	64.83	-50.15	Margyaran_2020_Nature	Margyaran_2020_Nature	https://doi.org/10.1038/s41586-020-2688-8	https://doi.org/10.1038/s41586-020-2688-8	PRJEB65256	NA	NA	627	543	585	direct	Tooth	XX	NA	burial_cemetery	0.057
VK191	VK191	Greenland late-1000	Greenland	NorthernEurope	Greenland_Medieval	60.55	-45.34	Margyaran_2020_Nature	Margyaran_2020_Nature	https://doi.org/10.1038/s41586-020-2688-8	https://doi.org/10.1038/s41586-020-2688-8	PRJEB65256	NA	NA	621	522	571.5	direct	Tooth	XX	NA	burial_cemetery	0.03
VK193	VK193	Greenland late-1061	Greenland	NorthernEurope	Greenland_VikingAge	61.18	-45.68	Margyaran_2020_Nature	Margyaran_2020_Nature	https://doi.org/10.1038/s41586-020-2688-8	https://doi.org/10.1038/s41586-020-2688-8	PRJEB65256	NA	NA	950	750	850	context	Tooth	XX	NA	burial_cemetery	0.048
VK9	VK9	Greenland_530	Greenland	NorthernEurope	Greenland_VikingAge	60.99	-45.42	Margyaran_2020_Nature	Margyaran_2020_Nature	https://doi.org/10.1038/s41586-020-2688-8	https://doi.org/10.1038/s41586-020-2688-8	PRJEB65256	NA	NA	950	850	900	context	Tooth	XX	NA	burial_cemetery	0.095
VK11	VK11	Greenland_532	Greenland	NorthernEurope	Greenland_VikingAge	60.99	-45.42	Margyaran_2020_Nature	Margyaran_2020_Nature	https://doi.org/10.1038/s41586-020-2688-8	https://doi.org/10.1038/s41586-020-2688-8	PRJEB65256	NA	NA	950	850	900	context	Tooth	XX	NA	burial_cemetery	0.082
VK101	VK101	Iceland	Iceland	NorthernEurope	Iceland_VikingAge	65.61	-17.16	Margyaran_2020_Nature	Margyaran_2020_Nature	https://doi.org/10.1038/s41586-020-2688-8	https://doi.org/10.1038/s41586-020-2688-8	PRJEB65256	NA	NA	950	550	750	context	Tooth	XY	NA	burial_cemetery	2.01653
VK102	VK102	Iceland	Iceland	NorthernEurope	Iceland_VikingAge	65.61	-17.16	Margyaran_2020_Nature	Margyaran_2020_Nature	https://doi.org/10.1038/s41586-020-2688-8	https://doi.org/10.1038/s41586-020-2688-8	PRJEB65256	NA	NA	950	550	750	context	Tooth	XY	NA	burial_cemetery	4.36073
VK110	VK110	Iceland	Iceland	NorthernEurope	Iceland_VikingAge	65.61	-17.16	Margyaran_2020_Nature	Margyaran_2020_Nature	https://doi.org/10.1038/s41586-020-2688-8	https://doi.org/10.1038/s41586-020-2688-8	PRJEB65256	NA	NA	950	550	750	context	Tooth	XY	NA	burial_cemetery	1.86953
VK111	VK111	Iceland	Iceland	NorthernEurope	Iceland_VikingAge	65.61	-17.16	Margyaran_2020_Nature	Margyaran_2020_Nature	https://doi.org/10.1038/s41586-020-2688-8	https://doi.org/10.1038/s41586-020-2688-8	PRJEB65256	NA	NA	950	550	750	context	Tooth	XX	NA	burial_cemetery	1.10412
VK122	VK122	Iceland	Iceland	NorthernEurope	Iceland_VikingAge	65.61	-17.16	Margyaran_2020_Nature	Margyaran_2020_Nature	https://doi.org/10.1038/s41586-020-2688-8	https://doi.org/10.1038/s41586-020-2688-8	PRJEB65256	NA	NA	950	550	750	context	Tooth	XX	NA	burial_cemetery	1.33468
VK123	VK123	Iceland	Iceland	NorthernEurope	Iceland_VikingAge	65.61	-17.16	Margyaran_2020_Nature	Margyaran_2020_Nature	https://doi.org/10.1038/s41586-020-2688-8	https://doi.org/10.1038/s41586-020-2688-8	PRJEB65256	NA	NA	950	550	750	context	Tooth	XY	NA	burial_cemetery	1.19814
VK127	VK127	Iceland	Iceland	NorthernEurope	Iceland_VikingAge	65.71	-23.75	Margyaran_2020_Nature	Margyaran_2020_Nature	https://doi.org/10.1038/s41586-020-2688-8	https://doi.org/10.1038/s41586-020-2688-8	PRJEB65256	NA	NA	950	850	900	context	Tooth	XY	Adult	burial	1.0994
VK128	VK128	Iceland	Iceland	NorthernEurope	Iceland_VikingAge	65.71	-23.75	Margyaran_2020_Nature	Margyaran_2020_Nature	https://doi.org/10.1038/s41586-020-2688-8	https://doi.org/10.1038/s41586-020-2688-8	PRJEB65256	NA	NA	950	850	900	context	Tooth	XX	Adult	burial	1.5156
VK129	VK129	Iceland	Iceland	NorthernEurope	Iceland_VikingAge	65.79	-17.34	Margyaran_2020_Nature	Margyaran_2020_Nature	https://doi.org/10.1038/s41586-020-2688-8	https://doi.org/10.1038/s41586-020-2688-8	PRJEB65256	NA	NA	950	850	900	context	Bone_petrous	XY	Adult	burial_cemetery	3.77871
VK225	VK225	Iceland	Iceland	NorthernEurope	Iceland_VikingAge	65.61	-17.16	Margyaran_2020_Nature	Margyaran_2020_Nature	https://doi.org/10.1038/s41586-020-2688-8	https://doi.org/10.1038/s41586-020-2688-8	PRJEB65256	NA	NA	950	550	750	context	Tooth	XY	NA	burial_cemetery	0.618964
VK227	VK227	Iceland	Iceland	NorthernEurope	Iceland_VikingAge	65.61	-17.16	Margyaran_2020_Nature	Margyaran_2020_Nature	https://doi.org/10.1038/s41586-020-2688-8	https://doi.org/10.1038/s41586-020-2688-8	PRJEB65256	NA	NA	950	550	750	context	Tooth	XX	NA	burial_cemetery	0.553917
VK230	VK230	Iceland	Iceland	NorthernEurope	Iceland_VikingAge	65.61	-17.16	Margyaran_2020_Nature	Margyaran_2020_Nature	https://doi.org/10.1038/s41586-020-2688-8	https://doi.org/10.1038/s41586-020-2688-8	PRJEB65256	NA	NA	950	550	750	context	Tooth	XX	NA	burial_cemetery	2.55769
VK95	VK95	Iceland	Iceland	NorthernEurope	Iceland_VikingAge	65.61	-17.16	Margyaran_2020_Nature	Margyaran_2020_Nature	https://doi.org/10.1038/s41586-020-2688-8	https://doi.org/10.1038/s41586-020-2688-8	PRJEB65256	NA	NA	950	550	750	context	Tooth	XY	NA	burial_cemetery	1.38253
VK98	VK98	Iceland	Iceland	NorthernEurope	Iceland_VikingAge	65.61	-17.16	Margyaran_2020_Nature	Margyaran_2020_Nature	https://doi.org/10.1038/s41586-020-2688-8	https://doi.org/10.1038/s41586-020-2688-8	PRJEB65256	NA	NA	950	550	750	context	Tooth	XY	NA	burial_cemetery	2.60902
VK99	VK99	Iceland	Iceland	NorthernEurope	Iceland_VikingAge	65.61	-17.16	Margyaran_2020_Nature	Margyaran_2020_Nature	https://doi.org/10.1038/s41586-020-2688-8	https://doi.org/10.1038/s41586-020-2688-8	PRJEB65256	NA	NA	950	550	750	context	Tooth	XX	NA	burial_cemetery	0.755858
VK226	VK226	Iceland_A115-N	Iceland	NorthernEurope	Iceland_VikingAge	65.61	-17.16	Margyaran_2020_Nature	Margyaran_2020_Nature	https://doi.org/10.1038/s41586-020-2688-8	https://doi.org/10.1038/s41586-020-2688-8	PRJEB65256	NA	NA	950	650	800	context	Tooth	XX	NA	burial_cemetery	0.041
VK228	VK228	Iceland_A120	Iceland	NorthernEurope	Iceland_VikingAge	65.61	-17.16	Margyaran_2020_Nature	Margyaran_2020_Nature	https://doi.org/10.1038/s41586-020-2688-8	https://doi.org/10.1038/s41586-020-2688-8	PRJEB65256	NA	NA	950	650	800	context	Tooth	XX	NA	burial_cemetery	0.053
NEO307	NEO307	Zvejnieki	Latvia	NorthernEurope	Latvia_Mesolithic	57.775	25.229	Allentoft_2024_Nature	Allentoft_2024_Nature	https://doi.org/10.1038/s41586-023-06865-0	https://doi.org/10.1038/s41586-023-06865-0	PRJEB64656	7313	49	7571	7340	7456	direct	Bone_petrous	XY	Adult	burial_cemetery	0.459094
NEO308	NEO308	Zvejnieki	Latvia	NorthernEurope	Latvia_Medieval	57.775	25.229	this_study_Allentoft_2024_Nature	Allentoft_2024_Nature	NA	https://doi.org/10.1038/s41586-023-06865-0	PRJEB65256	774	22	782	575	678.5	direct	Tooth	XX	NA	NA	NA
DA171	DA171	Berciunai	Lithuania	NorthernEurope	Lithuania_IronAge	55.74	24.23	Damgaard_2018_Nature	Damgaard_2018_Nature	https://doi.org/10.1038/s41586-018-0094-2	https://doi.org/10.1038/s41586-018-0094-2	PRJEB65256	NA	NA	1900	1300	1600	context	Tooth	XY	NA	burial	0.142283
RISE597	RISE597	Turlojiske	Lithuania	NorthernEurope	Lithuania_BronzeAge	54.358	23.302	Muehlemann_2018_Nature	Allentoft_2015_Nature	https://doi.org/10.1038/s41586-018-0097-z	https://doi.org/10.1038/nature14507	PRJEB65256	NA	NA	NA	NA	NA	context	Bone_other	NA	Adult	loose_bog	NA
RISE598	RISE598	Turlojiske	Lithuania	NorthernEurope	Lithuania_BronzeAge	54.358	23.302	Allentoft_2015_Nature	Allentoft_2015_Nature	https://doi.org/10.1038/nature14507	https://doi.org/10.1038/nature14507	PRJEB65256	2590	75	2856	2427	2642	context	Bone_other	NA	Adult	loose_bog	NA
VK393	VK393	Hedmark	Norway	NorthernEurope	Norway_VikingAge	60.84	11	Margyaran_2020_Nature	Margyaran_2020_Nature	https://doi.org/10.1038/s41586-020-2688-8	https://doi.org/10.1038/s41586-020-2688-8	PRJEB65256	NA	NA	950	850	900	context	Tooth	XX	Adult	burial	1.21797
VK394	VK394	Hedmark	Norway	NorthernEurope	Norway_VikingAge	61.15	11.34	Margyaran_2020_Nature	Margyaran_2020_Nature	https://doi.org/10.1038/s41586-020-2688-8	https://doi.org/10.1038/s41586-020-2688-8	PRJEB65256	NA	NA	950	850	900	context	Bone_petrous	XY	Adult	burial	0.767728
VK420	VK420	Hedmark	Norway	NorthernEurope	Norway_VikingAge	60.8	11.1	Margyaran_2020_Nature	Margyaran_2020_Nature	https://doi.org/10.1038/s41586-020-2688-8	https://doi.org/10.1038/s41586-020-2688-8	PRJEB65256	NA	NA	1150	750	950	context	Bone_petrous	XY	NA	burial	1.6018
VK422	VK422	Hedmark	Norway	NorthernEurope	Norway_VikingAge	61.15	11.34	Margyaran_2020_Nature	Margyaran_2020_Nature	https://doi.org/10.1038/s41586-020-2688-8	https://doi.org/10.1038/s41586-020-2688-8	PRJEB65256	NA	NA	950	850	900	context	Bone_petrous	XY	Adult	burial	1.11788
VK448	VK448	Hedmark	Norway	NorthernEurope	Norway_VikingAge	60.8	10.87	Margyaran_2020_Nature	Margyaran_2020_Nature	https://doi.org/10.1038/s41586-020-2688-8	https://doi.org/10.1038/s41586-020-2688-8	PRJEB65256	NA	NA	1150	750	950	context	Tooth	XX	NA	burial	2.27218
NEO17	NEO17	Hummervikholmen	Norway	NorthernEurope	Norway_Mesolithic	58.064	7.743	Allentoft_2024_Nature	Allentoft_2024_Nature	https://doi.org/10.1038/s41586-023-06865-0	https://doi.org/10.1038/s41586-023-06865-0	PRJEB64656	8446	51	9286	9007	9147	direct	Tooth	XY	Adult	loose	1.09912
VK548	VK548	Nord-Trondelag	Norway	NorthernEurope	Norway_VikingAge	63.44	11.22	Margyaran_2020_Nature	Margyaran_2020_Nature	https://doi.org/10.1038/s41586-020-2688-8	https://doi.org/10.1038/s41586-020-2688-8	PRJEB65256	NA	NA	1050	950	1000	context	Tooth	XX	NA	burial	3.47061
VK388	VK388	Nordland	Norway	NorthernEurope	Norway_VikingAge	68.34	15.66	Margyaran_2020_Nature	Margyaran_2020_Nature	https://doi.org/10.1038/s41586-020-2688-8	https://doi.org/10.1038/s41586-020-2688-8	PRJEB65256	NA	NA	1150	250	700	context	Tooth	XY	Juvenile	burial	1.01774
VK418	VK418	Nordland	Norway	NorthernEurope	Norway_IronAge	67.94	14.98	Margyaran_2020_Nature	Margyaran_2020_Nature	https://doi.org/10.1038/s41586-020-2688-8	https://doi.org/10.1038/s41586-020-2688-8	PRJEB65256	NA	NA	1550	1450	1500	context	Bone_petrous	XY	Adult	burial	0.971327
VK419	VK419	Nordland	Norway	NorthernEurope	Norway_VikingAge	67.29	14.42	Margyaran_2020_Nature	Margyaran_2020_Nature	https://doi.org/10.1038/s41586-020-2688-8	https://doi.org/10.1038/s41586-020-2688-8	PRJEB65256	NA	NA	1350	850	1100	context	Bone_petrous	XY	Adult	burial	1.28786
VK514	VK514	Nordland	Norway	NorthernEurope	Norway_VikingAge	67.91	15.13	Margyaran_2020_Nature	Margyaran_2020_Nature	https://doi.org/10.1038/s41586-020-2688-8	https://doi.org/10.1038/s41586-020-2688-8	PRJEB65256	NA	NA	1350	850	1100	context	Tooth	XY	Juvenile	burial	1.0804
VK515	VK515	Nordland	Norway	NorthernEurope	Norway_VikingAge	67.28	14.39	Margyaran_2020_Nature	Margyaran_2020_Nature	https://doi.org/10.1038/s41586-020-2688-8	https://doi.org/10.1038/s41586-020-2688-8	PRJEB65256	NA	NA	950	850	900	context	Tooth	XY	Adult	burial	0.663097
VK518	VK518	Nordland	Norway	NorthernEurope	Norway_VikingAge	67.69	12.7	Margyaran_2020_Nature	Margyaran_2020_Nature	https://doi.org/10.1038/s41586-020-2688-8	https://doi.org/10.1038/s41586-020-2688-8	PRJEB65256	NA	NA	1050	950	1000	context	Tooth	XX	Adult	burial	0.446466
VK519	VK519	Nordland	Norway	NorthernEurope	Norway_VikingAge	67.93	14.96	Margyaran_2020_Nature	Margyaran_2020_Nature	https://doi.org/10.1038/s41586-020-2688-8	https://doi.org/10.1038/s41586-020-2688-8	PRJEB65256	NA	NA	1350	850	1100	context	Tooth	XY	Adult	burial	0.226546
VK524	VK524	Nordland	Norway	NorthernEurope	Norway_VikingAge	66.26	12.73	Margyaran_2020_Nature	Margyaran_2020_Nature	https://doi.org/10.1038/s41586-020-2688-8	https://doi.org/10.1038/s41586-020-2688-8	PRJEB65256	NA	NA	950	850	900	context	Tooth	XY	Adult	burial	1.67496
VK525	VK525	Nordland	Norway	NorthernEurope	Norway_VikingAge	66.18	12.72	Margyaran_2020_Nature	Margyaran_2020_Nature	https://doi.org/10.1038/s41586-020-2688-8	https://doi.org/10.1038/s41586-020-2688-8	PRJEB65256	NA	NA	1050	950	1000	context	Tooth	XX	Adult	burial	1.13073
VK526	VK526	Nordland	Norway	NorthernEurope	Norway_VikingAge	65.97	12.27	Margyaran_2020_Nature	Margyaran_2020_Nature	https://doi.org/10.1038/s41586-020-2688-8	https://doi.org/10.1038/s41586-020-2688-8	PRJEB65256	NA	NA	1050	950	1000	context	Tooth	XX	Juvenile	burial	2.06706
VK529	VK529	Nordland	Norway	NorthernEurope	Norway_VikingAge	67.64	14.79	Margyaran_2020_Nature	Margyaran_2020_Nature	https://doi.org/10.1038/s41586-020-2688-8	https://doi.org/10.1038/s41586-020-2688-8	PRJEB65256	NA	NA	1150	950	1050	context	Tooth	XY	Adult	burial	1.89125
VK530	VK530	Nordland	Norway	NorthernEurope	Norway_VikingAge	67.28	14.39	Margyaran_2020_Nature	Margyaran_2020_Nature	https://doi.org/10.1038/s41586-020-2688-8	https://doi.org/10.1038/s41586-020-2688-8	PRJEB65256	NA	NA	950	850	900	context	Tooth	XX	Adult	burial	0.982833
VK547	VK547	Nordland	Norway	NorthernEurope	Norway_VikingAge	68.55	16.4	Margyaran_2020_Nature	Margyaran_2020_Nature	https://doi.org/10.1038/s41586-020-2688-8	https://doi.org/10.1038/s41586-020-2688-8	PRJEB65256	NA	NA	1150	750	950	context	Tooth	XY	Adult	burial	4.93566
VK386	VK386	Oppland	Norway	NorthernEurope	Norway_VikingAge	62.09	9.05	Margyaran_2020_Nature	Margyaran_2020_Nature	https://doi.org/10.1038/s41586-020-2688-8	https://doi.org/10.1038/s41586-020-2688-8	PRJEB65256	NA	NA	1050	750	900	context	Tooth	XY	Adult	burial	1.27253
VK387	VK387	Oppland	Norway	NorthernEurope	Norway_VikingAge	60.31	10.43	Margyaran_2020_Nature	Margyaran_2020_Nature	https://doi.org/10.1038/s41586-020-2688-8	https://doi.org/10.1038/s41586-020-2688-8	PRJEB65256	NA	NA	950	750	850	context	Bone_petrous	XX	Adult	burial	1.11472
VK414	VK414	Oppland	Norway	NorthernEurope	Norway_VikingAge	61.88	8.4	Margyaran_2020_Nature	Margyaran_2020_Nature	https://doi.org/10.1038/s41586-020-2688-8	https://doi.org/10.1038/s41586-020-2688-8	PRJEB65256	NA	NA	950	750	850	context	Bone_petrous	XY	Adult	burial	1.28019
VK415	VK415	Oppland	Norway	NorthernEurope	Norway_VikingAge	60.29	10.63	Margyaran_2020_Nature	Margyaran_2020_Nature	https://doi.org/10.1038/s41586-020-2688-8	https://doi.org/10.1038/s41586-020-2688-8	PRJEB65256	NA	NA	1150	750	950	context	Bone_petrous	XX	Adult	burial	1.24609
VK417	VK417	Oppland	Norway	NorthernEurope	Norway_VikingAge	60.36	10.57	Margyaran_2020_Nature	Margyaran_2020_Nature	https://doi.org/10.1038/s41586-020-2688-8	https://doi.org/10.1038/s41586-020-2688-8	PRJEB65256	NA	NA	1250	750	1000	context	Bone_petrous	XX	NA	burial	1.16998
VK421	VK421	Oppland 3777	Norway	NorthernEurope	Norway_VikingAge	60.31	10.43	Margyaran_2020_Nature	Margyaran_2020_Nature	https://doi.org/10.1038/s41586-020-2688-8	https://doi.org/10.1038/s41586-020-2688-8	PRJEB65256	NA	NA	950	850	900	context	Tooth	XY	Adult	burial	0.013
VK516	VK516	Sor-Trondelag	Norway	NorthernEurope	Norway_VikingAge	63.7	9.75	Margyaran_2020_Nature	Margyaran_2020_Nature	https://doi.org/10.1038/s41586-020-2688-8	https://doi.org/10.1038/s41586-020-2688-8	PRJEB65256	NA	NA	950	850	900	context	Tooth	XY	Adult	burial	1.48757
VK523	VK523	Sor-Trondelag	Norway	NorthernEurope	Norway_IronAge	63.83	9.7	Margyaran_2020_Nature	Margyaran_2020_Nature	https://doi.org/10.1038/s41586-020-2688-8	https://doi.org/10.1038/s41586-020-2688-8	PRJEB65256	NA	NA	2450	1150	1800	context	Bone_petrous	XX	Adult	burial	1.02577
VK389	VK389	Telemark	Norway	NorthernEurope	Norway_VikingAge	59.22	9.61	Margyaran_2020_Nature	Margyaran_2020_Nature	https://doi.org/10.1038/s41586-020-2688-8	https://doi.org/10.1038/s41586-020-2688-8	PRJEB65256	NA	NA	950	850	900	context	Bone_petrous	XY	Adult	burial	1.16125
VK390	VK390	Telemark	Norway	NorthernEurope	Norway_IronAge	59.22	9.59	Margyaran_2020_Nature	Margyaran_2020_Nature	https://doi.org/10.1038/s41586-020-2688-8	https://doi.org/10.1038/s41586-020-2688-8	PRJEB65256	NA	NA	1450	1250	1350	context	Tooth	XY	Adult	burial	1.50968
VK391	VK391	Telemark	Norway	NorthernEurope	Norway_IronAge	59.22	9.59	Margyaran_2020_Nature	Margyaran_2020_Nature	https://doi.org/10.1038/s41586-020-2688-8	https://doi.org/10.1038/s41586-020-2688-8	PRJEB65256	NA	NA	1450	1250	1350	context	Tooth	XX	Adult	burial	0.432499
VK392	VK392	Telemark	Norway	NorthernEurope	Norway_VikingAge	59.58	7.92	Margyaran_2020_Nature	Margyaran_2020_Nature	https://doi.org/10.1038/s41586-020-2688-8	https://doi.org/10.1038/s41586-020-2688-8	PRJEB65256	NA	NA	1150	850	1000	context	Tooth	XX	Adult	burial	1.06856
VK520	VK520	Troms	Norway	NorthernEurope	Norway_VikingAge	69.65	18.13	Margyaran_2020_Nature	Margyaran_2020_Nature	https://doi.org/10.1038/s41586-020-2688-8	https://doi.org/10.1038/s41586-020-2688-8	PRJEB65256	NA	NA	950	850	900	context	Tooth	XX	Juvenile	burial	1.8032
VK528	VK528	Troms	Norway	NorthernEurope	Norway_VikingAge	69.65	18.16	Margyaran_2020_Nature	Margyaran_2020_Nature	https://doi.org/10.1038/s41586-020-2688-8	https://doi.org/10.1038/s41586-020-2688-8	PRJEB65256	NA	NA	1150	950	1050	context	Tooth	XY	Maturus	burial	1.66753
VK531	VK531	Troms	Norway	NorthernEurope	Norway_Neolithic	69.47	18	Margyaran_2020_Nature	Margyaran_2020_Nature	https://doi.org/10.1038/s41586-020-2688-8	https://doi.org/10.1038/s41586-020-2688-8	PRJEB65256	NA	NA	NA	NA	4350	context	Tooth	XY	Maturus	burial	1.45956
VK113	VK113	Trondheim	Norway	NorthernEurope	Norway_VikingAge	63.43	10.39	Margyaran_2020_Nature	Margyaran_2020_Nature	https://doi.org/10.1038/s41586-020-2688-8	https://doi.org/10.1038/s41586-020-2688-8	PRJEB65256	NA	NA	750	550	650	context	Tooth	XX	NA	burial_cemetery	0.119802
VK114	VK114	Trondheim	Norway	NorthernEurope	Norway_VikingAge	63.43	10.39	Margyaran_2020_Nature	Margyaran_2020_Nature	https://doi.org/10.1038/s41586-020-2688-8	https://doi.org/10.1038/s41586-020-2688-8	PRJEB65256	NA	NA	750	550	650	context	Tooth	XX	NA	burial_cemetery	0.163591
VK117	VK117	Trondheim	Norway	NorthernEurope	Norway_VikingAge	63.43	10.39	Margyaran_2020_Nature	Margyaran_2020_Nature	https://doi.org/10.1038/s41586-020-2688-8	https://doi.org/10.1038/s41586-020-2688-8	PRJEB65256	NA	NA	750	550	650	context	Tooth	XY	NA	burial_cemetery	0.241119
VK118	VK118	Trondheim	Norway	NorthernEurope	Norway_VikingAge	63.43	10.39	Margyaran_2020_Nature	Margyaran_2020_Nature	https://doi.org/10.1038/s41586-020-2688-8	https://doi.org/10.1038/s41586-020-2688-8	PRJEB65256	NA	NA	750	550	650	context	Tooth	XX	NA	burial_cemetery	6.18576
VK124	VK124	Trondheim	Norway	NorthernEurope	Norway_VikingAge	63.43	10.39	Margyaran_2020_Nature	Margyaran_2020_Nature	https://doi.org/10.1038/s41586-020-2688-8	https://doi.org/10.1038/s41586-020-2688-8	PRJEB65256	NA	NA	750	550	650	context	Tooth	XX	NA	burial_cemetery	0.201743
VK125	VK125	Trondheim_SK367	Norway	NorthernEurope	Norway_Medieval	63.43	10.39	Margyaran_2020_Nature	Margyaran_2020_Nature	https://doi.org/10.1038/s41586-020-2688-8	https://doi.org/10.1038/s41586-020-2688-8	PRJEB65256	NA	NA	750	650	700	context	Tooth	NA	NA	burial_cemetery	0.003
VK116	VK116	Trondheim_SK372	Norway	NorthernEurope	Norway_Medieval	63.43	10.39	Margyaran_2020_Nature	Margyaran_2020_Nature	https://doi.org/10.1038/s41586-020-2688-8	https://doi.org/10.1038/s41586-020-2688-8	PRJEB65256	NA	NA	750	650	700	context	Tooth	XY	NA	burial_cemetery	0.005
RISE270	RISE270	Aakeshoeg	Sweden	NorthernEurope	Sweden_Neolithic	55.447	13.03	this_study_Allentoft_2015_Nature	this_study_Allentoft_2015_Nature	NA	NA	PRJEB65256	4195	28	4841	4628	4734.5	direct	Tooth	NA	Adult	burial_tomb	NA
RISE175	RISE175	Abbekaas I	Sweden	NorthernEurope	Sweden_BronzeAge	55.397	13.6	Allentoft_2015_Nature	Allentoft_2015_Nature	https://doi.org/10.1038/nature14507	https://doi.org/10.1038/nature14507	PRJEB65256	3025	30	3345	3082	3213.5	direct	Tooth	NA	Adult	burial_tomb	NA
RISE179	RISE179	Abbekaas I	Sweden	NorthernEurope	Sweden_BronzeAge	55.397	13.6	Allentoft_2015_Nature	Allentoft_2015_Nature	https://doi.org/10.1038/nature14507	https://doi.org/10.1038/nature14507	PRJEB65256	3556	28	3960	3726	3843	direct	Tooth	NA	Adult	burial_tomb	NA
RISE180	RISE180	Abbekaas I	Sweden	NorthernEurope	Sweden_BronzeAge	55.397	13.6	this_study_Allentoft_2015_Nature	Allentoft_2015_Nature	NA	https://doi.org/10.1038/nature14507	PRJEB65256	3706	30	4150	3935	4042.5	direct	Tooth	NA	Adult	burial_tomb	NA
RISE207	RISE207	Aengamoellan	Sweden	NorthernEurope	Sweden_BronzeAge	55.997	14.104	Allentoft_2015_Nature	Allentoft_2015_Nature	https://doi.org/10.1038/nature14507	https://doi.org/10.1038/nature14507	PRJEB65256	3130	27	3443	3252	3347.5	direct	Tooth	NA	Infant	burial_tomb	NA
RISE210	RISE210	Aengamoellan	Sweden	NorthernEurope	Sweden_BronzeAge	55.997	14.104	Allentoft_2015_Nature	Allentoft_2015_Nature	https://doi.org/10.1038/nature14507	https://doi.org/10.1038/nature14507	PRJEB65256	3105	28	3382	3242	3312	direct	Tooth	NA	Adult	burial_tomb	NA
NEO46	NEO46	Aengdala	Sweden	NorthernEurope	Sweden_Neolithic_FBC	55.588	13.113	Allentoft_2024_Nature	Allentoft_2024_Nature	https://doi.org/10.1038/s41586-023-06865-0	https://doi.org/10.1038/s41586-023-06865-0	PRJEB64656	4913	32	5650	5477	5564	direct	Tooth	XX	Adult	burial	0.0989771
NEO27	NEO27	Bredgaarden	Sweden	NorthernEurope	Sweden_Mesolithic	57.742	13.403	Allentoft_2024_Nature	Allentoft_2024_Nature	https://doi.org/10.1038/s41586-023-06865-0	https://doi.org/10.1038/s41586-023-06865-0	PRJEB64656	8645	75	9893	9492	9693	direct	Tooth	XY	Adult	loose	3.31556
NEO44	NEO44	Doesemarken	Sweden	NorthernEurope	Sweden_Neolithic_BAC	55.564	12.946	Allentoft_2024_Nature	Allentoft_2024_Nature	https://doi.org/10.1038/s41586-023-06865-0	https://doi.org/10.1038/s41586-023-06865-0	PRJEB64656	3987	34	4519	4253	4386	direct	Tooth	XX	Juvenile	burial	0.100169
NEO260	NEO260	Evensaas	Sweden	NorthernEurope	Sweden_Mesolithic	58.246	11.492	Allentoft_2024_Nature	Allentoft_2024_Nature	https://doi.org/10.1038/s41586-023-06865-0	https://doi.org/10.1038/s41586-023-06865-0	PRJEB64656	5259	37	5913	5731	5822	direct	Tooth	XY	Adult	burial	4.69907
NEO220	NEO220	Falkoeping 5	Sweden	NorthernEurope	Sweden_Neolithic	58.166	13.573	Allentoft_2024_Nature	Allentoft_2024_Nature	https://doi.org/10.1038/s41586-023-06865-0	https://doi.org/10.1038/s41586-023-06865-0	PRJEB64656	3654	34	4090	3882	3986	direct	Tooth	XY	Adult	burial_tomb	0.572743
NEO221	NEO221	Falkoeping 5	Sweden	NorthernEurope	Sweden_Neolithic	58.166	13.573	Allentoft_2024_Nature	Allentoft_2024_Nature	https://doi.org/10.1038/s41586-023-06865-0	https://doi.org/10.1038/s41586-023-06865-0	PRJEB64656	3420	33	3824	3571	3698	direct	Tooth	XY	Adult	burial_tomb	0.0616277
NEO223	NEO223	Falkoeping 5	Sweden	NorthernEurope	Sweden_Neolithic	58.166	13.573	Allentoft_2024_Nature	Allentoft_2024_Nature	https://doi.org/10.1038/s41586-023-06865-0	https://doi.org/10.1038/s41586-023-06865-0	PRJEB64656	3640	33	4085	3850	3968	direct	Tooth	XY	Infant	burial_tomb	0.0460957
NEO224	NEO224	Falkoeping 5	Sweden	NorthernEurope	Sweden_Neolithic	58.166	13.573	Allentoft_2024_Nature	Allentoft_2024_Nature	https://doi.org/10.1038/s41586-023-06865-0	https://doi.org/10.1038/s41586-023-06865-0	PRJEB64656	3595	33	4062	3776	3919	direct	Tooth	XX	Adult	burial_tomb	0.155254
NEO225	NEO225	Falkoeping 5	Sweden	NorthernEurope	Sweden_Neolithic	58.166	13.573	Allentoft_2024_Nature	Allentoft_2024_Nature	https://doi.org/10.1038/s41586-023-06865-0	https://doi.org/10.1038/s41586-023-06865-0	PRJEB64656	3491	33	3850	3645	3748	direct	Tooth	XX	Adult	burial_tomb	4.5869
NEO226	NEO226	Falkoeping 5	Sweden	NorthernEurope	Sweden_Neolithic	58.166	13.573	Allentoft_2024_Nature	Allentoft_2024_Nature	https://doi.org/10.1038/s41586-023-06865-0	https://doi.org/10.1038/s41586-023-06865-0	PRJEB64656	3500	31	3870	3651	3761	direct	Tooth	XX	Infant	burial_tomb	0.453089
NEO227	NEO227	Falkoeping 5	Sweden	NorthernEurope	Sweden_Neolithic	58.166	13.573	Allentoft_2024_Nature	Allentoft_2024_Nature	https://doi.org/10.1038/s41586-023-06865-0	https://doi.org/10.1038/s41586-023-06865-0	PRJEB64656	3602	33	4066	3781	3924	direct	Tooth	XY	Maturus	burial_tomb	0.134323
NEO228	NEO228	Falkoeping 5	Sweden	NorthernEurope	Sweden_Neolithic	58.166	13.573	Allentoft_2024_Nature	Allentoft_2024_Nature	https://doi.org/10.1038/s41586-023-06865-0	https://doi.org/10.1038/s41586-023-06865-0	PRJEB64656	3562	49	3981	3700	3841	direct	Tooth	XY	Maturus	burial_tomb	0.171589
NEO259	NEO259	Fralsegaarden	Sweden	NorthernEurope	Sweden_Neolithic_Megalithic	58.164	13.454	Allentoft_2024_Nature	Allentoft_2024_Nature	https://doi.org/10.1038/s41586-023-06865-0	https://doi.org/10.1038/s41586-023-06865-0	PRJEB64656	4404	21	5045	4874	4960	direct	Tooth	XY	Adult	burial_tomb	0.0543891
RISE97	RISE97	Fredriksberg	Sweden	NorthernEurope	Sweden_Neolithic	55.56	13.06	Allentoft_2015_Nature	Allentoft_2015_Nature	https://doi.org/10.1038/nature14507	https://doi.org/10.1038/nature14507	PRJEB65256	3590	29	3975	3835	3905	direct	Tooth	XX	Adult	burial	0.627402
VK428	VK428	Gotland_Frojel	Sweden	NorthernEurope	Sweden_VikingAge	57.34	18.19	Margyaran_2020_Nature	Margyaran_2020_Nature	https://doi.org/10.1038/s41586-020-2688-8	https://doi.org/10.1038/s41586-020-2688-8	PRJEB65256	NA	NA	1050	900	975	context	Bone_petrous	XX	NA	burial_cemetery	0.183448
VK429	VK429	Gotland_Frojel	Sweden	NorthernEurope	Sweden_VikingAge	57.34	18.19	Margyaran_2020_Nature	Margyaran_2020_Nature	https://doi.org/10.1038/s41586-020-2688-8	https://doi.org/10.1038/s41586-020-2688-8	PRJEB65256	NA	NA	1050	900	975	context	Bone_petrous	XX	NA	burial_cemetery	2.77898
VK430	VK430	Gotland_Frojel	Sweden	NorthernEurope	Sweden_VikingAge	57.34	18.19	Margyaran_2020_Nature	Margyaran_2020_Nature	https://doi.org/10.1038/s41586-020-2688-8	https://doi.org/10.1038/s41586-020-2688-8	PRJEB65256	NA	NA	1050	900	975	context	Tooth	XY	NA	burial_cemetery	0.185975
VK431	VK431	Gotland_Frojel	Sweden	NorthernEurope	Sweden_VikingAge	57.34	18.19	Margyaran_2020_Nature	Margyaran_2020_Nature	https://doi.org/10.1038/s41586-020-2688-8	https://doi.org/10.1038/s41586-020-2688-8	PRJEB65256	NA	NA	1050	900	975	context	Bone_petrous	XY	NA	burial_cemetery	0.261414
VK432	VK432	Gotland_Frojel	Sweden	NorthernEurope	Sweden_VikingAge	57.34	18.19	Margyaran_2020_Nature	Margyaran_2020_Nature	https://doi.org/10.1038/s41586-020-2688-8	https://doi.org/10.1038/s41586-020-2688-8	PRJEB65256	NA	NA	1050	900	975	context	Tooth	XX	NA	burial_cemetery	0.30943
VK433	VK433	Gotland_Frojel	Sweden	NorthernEurope	Sweden_VikingAge	57.34	18.19	Margyaran_2020_Nature	Margyaran_2020_Nature	https://doi.org/10.1038/s41586-020-2688-8	https://doi.org/10.1038/s41586-020-2688-8	PRJEB65256	NA	NA	1050	900	975	context	Bone_petrous	XX	NA	burial_cemetery	2.2496
VK434	VK434	Gotland_Frojel	Sweden	NorthernEurope	Sweden_VikingAge	57.34	18.19	Margyaran_2020_Nature	Margyaran_2020_Nature	https://doi.org/10.1038/s41586-020-2688-8	https://doi.org/10.1038/s41586-020-2688-8	PRJEB65256	NA	NA	1050	900	975	context	Bone_petrous	XX	NA	burial_cemetery	0.261819
VK438	VK438	Gotland_Frojel	Sweden	NorthernEurope	Sweden_VikingAge	57.34	18.19	Margyaran_2020_Nature	Margyaran_2020_Nature	https://doi.org/10.1038/s41586-020-2688-8	https://doi.org/10.1038/s41586-020-2688-8	PRJEB65256	NA	NA	1050	900	975	context	Bone_petrous	XY	NA	burial_cemetery	0.224202
VK439	VK439	Gotland_Frojel	Sweden	NorthernEurope	Sweden_VikingAge	57.34	18.19	Margyaran_2020_Nature	Margyaran_2020_Nature	https://doi.org/10.1038/s41586-020-2688-8	https://doi.org/10.1038/s41586-020-2688-8	PRJEB65256	NA	NA	1050	900	975	context	Tooth	XX	NA	burial_cemetery	0.164322
VK455	VK455	Gotland_Frojel	Sweden	NorthernEurope	Sweden_VikingAge	57.34	18.19	Margyaran_2020_Nature	Margyaran_2020_Nature	https://doi.org/10.1038/s41586-020-2688-8	https://doi.org/10.1038/s41586-020-2688-8	PRJEB65256	NA	NA	1050	900	975	context	Tooth	XX	NA	burial_cemetery	1.63267
VK456	VK456	Gotland_Frojel	Sweden	NorthernEurope	Sweden_VikingAge	57.34	18.19	Margyaran_2020_Nature	Margyaran_2020_Nature	https://doi.org/10.1038/s41586-020-2688-8	https://doi.org/10.1038/s41586-020-2688-8	PRJEB65256	NA	NA	1050	900	975	context	Tooth	XX	NA	burial_cemetery	1.41454
VK457	VK457	Gotland_Frojel	Sweden	NorthernEurope	Sweden_VikingAge	57.34	18.19	Margyaran_2020_Nature	Margyaran_2020_Nature	https://doi.org/10.1038/s41586-020-2688-8	https://doi.org/10.1038/s41586-020-2688-8	PRJEB65256	NA	NA	1050	900	975	context	Bone_petrous	XX	NA	burial_cemetery	0.191454
VK458	VK458	Gotland_Frojel	Sweden	NorthernEurope	Sweden_VikingAge	57.34	18.19	Margyaran_2020_Nature	Margyaran_2020_Nature	https://doi.org/10.1038/s41586-020-2688-8	https://doi.org/10.1038/s41586-020-2688-8	PRJEB65256	NA	NA	1050	900	975	context	Bone_petrous	XX	NA	burial_cemetery	0.183117
VK459	VK459	Gotland_Frojel	Sweden	NorthernEurope	Sweden_VikingAge	57.34	18.19	Margyaran_2020_Nature	Margyaran_2020_Nature	https://doi.org/10.1038/s41586-020-2688-8	https://doi.org/10.1038/s41586-020-2688-8	PRJEB65256	NA	NA	1050	900	975	context	Bone_petrous	XX	NA	burial_cemetery	0.192453
VK460	VK460	Gotland_Frojel	Sweden	NorthernEurope	Sweden_VikingAge	57.34	18.19	Margyaran_2020_Nature	Margyaran_2020_Nature	https://doi.org/10.1038/s41586-020-2688-8	https://doi.org/10.1038/s41586-020-2688-8	PRJEB65256	NA	NA	1050	900	975	context	Tooth	XX	NA	burial_cemetery	0.293333
VK461	VK461	Gotland_Frojel	Sweden	NorthernEurope	Sweden_VikingAge	57.34	18.19	Margyaran_2020_Nature	Margyaran_2020_Nature	https://doi.org/10.1038/s41586-020-2688-8	https://doi.org/10.1038/s41586-020-2688-8	PRJEB65256	NA	NA	1050	900	975	context	Tooth	XY	NA	burial_cemetery	0.284962
VK463	VK463	Gotland_Frojel	Sweden	NorthernEurope	Sweden_VikingAge	57.34	18.19	Margyaran_2020_Nature	Margyaran_2020_Nature	https://doi.org/10.1038/s41586-020-2688-8	https://doi.org/10.1038/s41586-020-2688-8	PRJEB65256	NA	NA	1050	900	975	context	Bone_petrous	XY	NA	burial_cemetery	0.279298
VK56	VK56	Gotland_Frojel	Sweden	NorthernEurope	Sweden_VikingAge	57.34	18.19	Margyaran_2020_Nature	Margyaran_2020_Nature	https://doi.org/10.1038/s41586-020-2688-8	https://doi.org/10.1038/s41586-020-2688-8	PRJEB65256	NA	NA	1050	900	975	context	Tooth	XX	NA	burial_cemetery	1.08644
VK57	VK57	Gotland_Frojel	Sweden	NorthernEurope	Sweden_VikingAge	57.34	18.19	Margyaran_2020_Nature	Margyaran_2020_Nature	https://doi.org/10.1038/s41586-020-2688-8	https://doi.org/10.1038/s41586-020-2688-8	PRJEB65256	NA	NA	1050	900	975	context	Tooth	XY	NA	burial_cemetery	0.223015
VK58	VK58	Gotland_Frojel	Sweden	NorthernEurope	Sweden_VikingAge	57.34	18.19	Margyaran_2020_Nature	Margyaran_2020_Nature	https://doi.org/10.1038/s41586-020-2688-8	https://doi.org/10.1038/s41586-020-2688-8	PRJEB65256	NA	NA	1050	900	975	context	Tooth	XX	NA	burial_cemetery	4.62062
VK60	VK60	Gotland_Frojel	Sweden	NorthernEurope	Sweden_VikingAge	57.34	18.19	Margyaran_2020_Nature	Margyaran_2020_Nature	https://doi.org/10.1038/s41586-020-2688-8	https://doi.org/10.1038/s41586-020-2688-8	PRJEB65256	NA	NA	1050	900	975	context	Tooth	XY	NA	burial_cemetery	0.81921
VK63	VK63	Gotland_Frojel	Sweden	NorthernEurope	Sweden_VikingAge	57.34	18.19	Margyaran_2020_Nature	Margyaran_2020_Nature	https://doi.org/10.1038/s41586-020-2688-8	https://doi.org/10.1038/s41586-020-2688-8	PRJEB65256	NA	NA	1050	900	975	context	Tooth	XX	NA	burial_cemetery	0.19132
VK64	VK64	Gotland_Frojel	Sweden	NorthernEurope	Sweden_VikingAge	57.34	18.19	Margyaran_2020_Nature	Margyaran_2020_Nature	https://doi.org/10.1038/s41586-020-2688-8	https://doi.org/10.1038/s41586-020-2688-8	PRJEB65256	NA	NA	1050	900	975	context	Mixed	XY	NA	burial_cemetery	0.911904
VK440	VK440	Gotland_Frojel-003A88	Sweden	NorthernEurope	Sweden_VikingAge	57.34	18.19	Margyaran_2020_Nature	Margyaran_2020_Nature	https://doi.org/10.1038/s41586-020-2688-8	https://doi.org/10.1038/s41586-020-2688-8	PRJEB65256	NA	NA	1050	900	975	context	Tooth	XX	NA	burial_cemetery	0.071
VK464	VK464	Gotland_Frojel-019B89	Sweden	NorthernEurope	Sweden_VikingAge	57.34	18.19	Margyaran_2020_Nature	Margyaran_2020_Nature	https://doi.org/10.1038/s41586-020-2688-8	https://doi.org/10.1038/s41586-020-2688-8	PRJEB65256	NA	NA	1050	900	975	context	Tooth	XX	NA	burial_cemetery	0.082
VK437	VK437	Gotland_Frojel-02303	Sweden	NorthernEurope	Sweden_VikingAge	57.34	18.19	Margyaran_2020_Nature	Margyaran_2020_Nature	https://doi.org/10.1038/s41586-020-2688-8	https://doi.org/10.1038/s41586-020-2688-8	PRJEB65256	NA	NA	1050	900	975	context	Tooth	XX	NA	burial_cemetery	0.023
VK435	VK435	Gotland_Frojel-02500	Sweden	NorthernEurope	Sweden_VikingAge	57.34	18.19	Margyaran_2020_Nature	Margyaran_2020_Nature	https://doi.org/10.1038/s41586-020-2688-8	https://doi.org/10.1038/s41586-020-2688-8	PRJEB65256	NA	NA	1050	900	975	context	Tooth	XX	NA	burial_cemetery	0.058
VK462	VK462	Gotland_Frojel-025B89	Sweden	NorthernEurope	Sweden_VikingAge	57.34	18.19	Margyaran_2020_Nature	Margyaran_2020_Nature	https://doi.org/10.1038/s41586-020-2688-8	https://doi.org/10.1038/s41586-020-2688-8	PRJEB65256	NA	NA	1050	900	975	context	Tooth	XX	NA	burial_cemetery	0.087
VK441	VK441	Gotland_Frojel-032A98	Sweden	NorthernEurope	Sweden_VikingAge	57.34	18.19	Margyaran_2020_Nature	Margyaran_2020_Nature	https://doi.org/10.1038/s41586-020-2688-8	https://doi.org/10.1038/s41586-020-2688-8	PRJEB65256	NA	NA	1050	900	975	context	Tooth	XX	NA	burial_cemetery	0.032
VK232	VK232	Gotland_Kopparsvik	Sweden	NorthernEurope	Sweden_VikingAge	57.63	18.28	Margyaran_2020_Nature	Margyaran_2020_Nature	https://doi.org/10.1038/s41586-020-2688-8	https://doi.org/10.1038/s41586-020-2688-8	PRJEB65256	NA	NA	1050	900	975	context	Mixed	XY	NA	burial_cemetery	0.328933
VK450	VK450	Gotland_Kopparsvik	Sweden	NorthernEurope	Sweden_VikingAge	57.63	18.28	Margyaran_2020_Nature	Margyaran_2020_Nature	https://doi.org/10.1038/s41586-020-2688-8	https://doi.org/10.1038/s41586-020-2688-8	PRJEB65256	NA	NA	1050	900	975	context	Bone_petrous	XX	NA	burial_cemetery	0.12366
VK452	VK452	Gotland_Kopparsvik	Sweden	NorthernEurope	Sweden_VikingAge	57.63	18.28	Margyaran_2020_Nature	Margyaran_2020_Nature	https://doi.org/10.1038/s41586-020-2688-8	https://doi.org/10.1038/s41586-020-2688-8	PRJEB65256	NA	NA	1050	900	975	context	Bone_petrous	XY	NA	burial_cemetery	0.238181
VK453	VK453	Gotland_Kopparsvik	Sweden	NorthernEurope	Sweden_VikingAge	57.63	18.28	Margyaran_2020_Nature	Margyaran_2020_Nature	https://doi.org/10.1038/s41586-020-2688-8	https://doi.org/10.1038/s41586-020-2688-8	PRJEB65256	NA	NA	1050	900	975	context	Bone_petrous	XY	NA	burial_cemetery	0.173669
VK454	VK454	Gotland_Kopparsvik	Sweden	NorthernEurope	Sweden_VikingAge	57.63	18.28	Margyaran_2020_Nature	Margyaran_2020_Nature	https://doi.org/10.1038/s41586-020-2688-8	https://doi.org/10.1038/s41586-020-2688-8	PRJEB65256	NA	NA	1050	900	975	context	Bone_petrous	XX	NA	burial_cemetery	0.251242
VK468	VK468	Gotland_Kopparsvik	Sweden	NorthernEurope	Sweden_VikingAge	57.63	18.28	Margyaran_2020_Nature	Margyaran_2020_Nature	https://doi.org/10.1038/s41586-020-2688-8	https://doi.org/10.1038/s41586-020-2688-8	PRJEB65256	NA	NA	1050	900	975	context	Bone_petrous	XY	NA	burial_cemetery	2.95767
VK469	VK469	Gotland_Kopparsvik	Sweden	NorthernEurope	Sweden_VikingAge	57.63	18.28	Margyaran_2020_Nature	Margyaran_2020_Nature	https://doi.org/10.1038/s41586-020-2688-8	https://doi.org/10.1038/s41586-020-2688-8	PRJEB65256	NA	NA	1050	900	975	context	Tooth	XY	NA	burial_cemetery	0.234927
VK471	VK471	Gotland_Kopparsvik	Sweden	NorthernEurope	Sweden_VikingAge	57.63	18.28	Margyaran_2020_Nature	Margyaran_2020_Nature	https://doi.org/10.1038/s41586-020-2688-8	https://doi.org/10.1038/s41586-020-2688-8	PRJEB65256	NA	NA	1050	900	975	context	Bone_petrous	XY	NA	burial_cemetery	0.224291
VK473	VK473	Gotland_Kopparsvik	Sweden	NorthernEurope	Sweden_VikingAge	57.63	18.28	Margyaran_2020_Nature	Margyaran_2020_Nature	https://doi.org/10.1038/s41586-020-2688-8	https://doi.org/10.1038/s41586-020-2688-8	PRJEB65256	NA	NA	1050	900	975	context	Bone_petrous	XY	NA	burial_cemetery	1.45753
VK474	VK474	Gotland_Kopparsvik	Sweden	NorthernEurope	Sweden_VikingAge	57.63	18.28	Margyaran_2020_Nature	Margyaran_2020_Nature	https://doi.org/10.1038/s41586-020-2688-8	https://doi.org/10.1038/s41586-020-2688-8	PRJEB65256	NA	NA	1050	900	975	context	Bone_petrous	XY	NA	burial_cemetery	1.66063
VK475	VK475	Gotland_Kopparsvik	Sweden	NorthernEurope	Sweden_VikingAge	57.63	18.28	Margyaran_2020_Nature	Margyaran_2020_Nature	https://doi.org/10.1038/s41586-020-2688-8	https://doi.org/10.1038/s41586-020-2688-8	PRJEB65256	NA	NA	1050	900	975	context	Bone_petrous	XY	NA	burial_cemetery	4.68677
VK476	VK476	Gotland_Kopparsvik	Sweden	NorthernEurope	Sweden_VikingAge	57.63	18.28	Margyaran_2020_Nature	Margyaran_2020_Nature	https://doi.org/10.1038/s41586-020-2688-8	https://doi.org/10.1038/s41586-020-2688-8	PRJEB65256	NA	NA	1050	900	975	context	Tooth	XX	NA	burial_cemetery	0.118933
VK477	VK477	Gotland_Kopparsvik	Sweden	NorthernEurope	Sweden_VikingAge	57.63	18.28	Margyaran_2020_Nature	Margyaran_2020_Nature	https://doi.org/10.1038/s41586-020-2688-8	https://doi.org/10.1038/s41586-020-2688-8	PRJEB65256	NA	NA	1050	900	975	context	Tooth	XX	NA	burial_cemetery	1.18873
VK478	VK478	Gotland_Kopparsvik	Sweden	NorthernEurope	Sweden_VikingAge	57.63	18.28	Margyaran_2020_Nature	Margyaran_2020_Nature	https://doi.org/10.1038/s41586-020-2688-8	https://doi.org/10.1038/s41586-020-2688-8	PRJEB65256	NA	NA	1050	900	975	context	Bone_petrous	XX	NA	burial_cemetery	1.61384
VK479	VK479	Gotland_Kopparsvik	Sweden	NorthernEurope	Sweden_VikingAge	57.63	18.28	Margyaran_2020_Nature	Margyaran_2020_Nature	https://doi.org/10.1038/s41586-020-2688-8	https://doi.org/10.1038/s41586-020-2688-8	PRJEB65256	NA	NA	1050	900	975	context	Tooth	XY	NA	burial_cemetery	1.89572
VK48	VK48	Gotland_Kopparsvik	Sweden	NorthernEurope	Sweden_VikingAge	57.63	18.28	Margyaran_2020_Nature	Margyaran_2020_Nature	https://doi.org/10.1038/s41586-020-2688-8	https://doi.org/10.1038/s41586-020-2688-8	PRJEB65256	NA	NA	1050	900	975	context	Tooth	XY	NA	burial_cemetery	0.510911
VK50	VK50	Gotland_Kopparsvik	Sweden	NorthernEurope	Sweden_VikingAge	57.63	18.28	Margyaran_2020_Nature	Margyaran_2020_Nature	https://doi.org/10.1038/s41586-020-2688-8	https://doi.org/10.1038/s41586-020-2688-8	PRJEB65256	NA	NA	1050	900	975	context	Bone_petrous	XY	NA	burial_cemetery	6.52876
VK51	VK51	Gotland_Kopparsvik	Sweden	NorthernEurope	Sweden_VikingAge	57.63	18.28	Margyaran_2020_Nature	Margyaran_2020_Nature	https://doi.org/10.1038/s41586-020-2688-8	https://doi.org/10.1038/s41586-020-2688-8	PRJEB65256	NA	NA	1050	900	975	context	Tooth	XY	NA	burial_cemetery	0.649429
VK53	VK53	Gotland_Kopparsvik	Sweden	NorthernEurope	Sweden_VikingAge	57.63	18.28	Margyaran_2020_Nature	Margyaran_2020_Nature	https://doi.org/10.1038/s41586-020-2688-8	https://doi.org/10.1038/s41586-020-2688-8	PRJEB65256	NA	NA	1050	900	975	context	Mixed	XY	NA	burial_cemetery	0.842366
VK472	VK472	Gotland_Kopparsvik-112	Sweden	NorthernEurope	Sweden_VikingAge	57.63	18.28	Margyaran_2020_Nature	Margyaran_2020_Nature	https://doi.org/10.1038/s41586-020-2688-8	https://doi.org/10.1038/s41586-020-2688-8	PRJEB65256	NA	NA	1050	900	975	context	Tooth	XX	NA	burial_cemetery	0.064
VK467	VK467	Gotland_Kopparsvik-181	Sweden	NorthernEurope	Sweden_VikingAge	57.63	18.28	Margyaran_2020_Nature	Margyaran_2020_Nature	https://doi.org/10.1038/s41586-020-2688-8	https://doi.org/10.1038/s41586-020-2688-8	PRJEB65256	NA	NA	1050	900	975	context	Tooth	XY	NA	burial_cemetery	0.011
VK251	VK251	Gotland_Kopparsvik-30.64	Sweden	NorthernEurope	Sweden_VikingAge	57.63	18.28	Margyaran_2020_Nature	Margyaran_2020_Nature	https://doi.org/10.1038/s41586-020-2688-8	https://doi.org/10.1038/s41586-020-2688-8	PRJEB65256	NA	NA	1150	900	1025	context	Tooth	XY	NA	burial_cemetery	0.043
NEO18	NEO18	Hanaskede	Sweden	NorthernEurope	Sweden_Mesolithic	58.391	13.558	Allentoft_2024_Nature	Allentoft_2024_Nature	https://doi.org/10.1038/s41586-023-06865-0	https://doi.org/10.1038/s41586-023-06865-0	PRJEB64656	8835	90	10188	9561	9875	direct	Tooth	XY	Adult	loose	3.70479
NEO31	NEO31	Hindby mosse	Sweden	NorthernEurope	Sweden_Historical	55.565	13.036	this_study_Allentoft_2024_Nature	Allentoft_2024_Nature	NA	https://doi.org/10.1038/s41586-023-06865-0	PRJEB65256	205	31	421	0	210.5	direct	Tooth	XY	NA	NA	NA
NEO36	NEO36	Hindby mosse	Sweden	NorthernEurope	Sweden_Neolithic_FBC	55.565	13.036	Allentoft_2024_Nature	Allentoft_2024_Nature	https://doi.org/10.1038/s41586-023-06865-0	https://doi.org/10.1038/s41586-023-06865-0	PRJEB64656	4530	64	5311	4882	5097	direct	Bone_petrous	XX	Adult	loose_settlement	2.38474
NEO38	NEO38	Hindby mosse	Sweden	NorthernEurope	Sweden_Neolithic_FBC	55.565	13.036	Allentoft_2024_Nature	Allentoft_2024_Nature	https://doi.org/10.1038/s41586-023-06865-0	https://doi.org/10.1038/s41586-023-06865-0	PRJEB64656	4443	40	5278	4864	5071	direct	Bone_petrous	XX	Juvenile	loose_settlement	0.0935445
NEO39	NEO39	Hindby mosse	Sweden	NorthernEurope	Sweden_Neolithic_FBC	55.565	13.036	Allentoft_2024_Nature	Allentoft_2024_Nature	https://doi.org/10.1038/s41586-023-06865-0	https://doi.org/10.1038/s41586-023-06865-0	PRJEB64656	4447	37	5279	4869	5074	direct	Bone_petrous	XY	Infant	loose_settlement	0.174678
NEO50	CGG015491	Hoeja	Sweden	NorthernEurope	Sweden_IronAge	55.58	13.069	McColl_2024_biorxiv	McColl_2024_biorxiv	https://doi.org/10.1101/2024.03.13.584607	https://doi.org/10.1101/2024.03.13.584607	PRJEB65256	2030	NA	2113	1835	1974	direct	Tooth	XY	NA	burial_tomb	NA
VK265	VK265	Karda	Sweden	NorthernEurope	Sweden_VikingAge	57.18	13.93	Margyaran_2020_Nature	Margyaran_2020_Nature	https://doi.org/10.1038/s41586-020-2688-8	https://doi.org/10.1038/s41586-020-2688-8	PRJEB65256	NA	NA	1050	750	900	context	Tooth	XX	NA	burial	1.17801
VK266	VK266	Karda	Sweden	NorthernEurope	Sweden_VikingAge	57.18	13.93	Margyaran_2020_Nature	Margyaran_2020_Nature	https://doi.org/10.1038/s41586-020-2688-8	https://doi.org/10.1038/s41586-020-2688-8	PRJEB65256	NA	NA	1050	750	900	context	Bone_petrous	XX	NA	burial	0.766107
VK268	VK268	Karda	Sweden	NorthernEurope	Sweden_VikingAge	57.18	13.93	Margyaran_2020_Nature	Margyaran_2020_Nature	https://doi.org/10.1038/s41586-020-2688-8	https://doi.org/10.1038/s41586-020-2688-8	PRJEB65256	NA	NA	1050	750	900	context	Tooth	XY	NA	burial	0.161618
VK267	VK267	Karda 21	Sweden	NorthernEurope	Sweden_VikingAge	57.18	13.93	Margyaran_2020_Nature	Margyaran_2020_Nature	https://doi.org/10.1038/s41586-020-2688-8	https://doi.org/10.1038/s41586-020-2688-8	PRJEB65256	NA	NA	1050	850	950	context	Bone_petrous	XY	NA	burial	0.056
VK269	VK269	Karda 24	Sweden	NorthernEurope	Sweden_VikingAge	57.18	13.93	Margyaran_2020_Nature	Margyaran_2020_Nature	https://doi.org/10.1038/s41586-020-2688-8	https://doi.org/10.1038/s41586-020-2688-8	PRJEB65256	NA	NA	1050	850	950	context	Bone_petrous	XY	NA	burial	0.071
VK270	VK270	Karda 25	Sweden	NorthernEurope	Sweden_VikingAge	57.18	13.93	Margyaran_2020_Nature	Margyaran_2020_Nature	https://doi.org/10.1038/s41586-020-2688-8	https://doi.org/10.1038/s41586-020-2688-8	PRJEB65256	NA	NA	1050	850	950	context	Bone_petrous	XX	NA	burial	0.039
NEO51	NEO51	Kastanjegaarden	Sweden	NorthernEurope	Sweden_Neolithic_BAC	55.555	13.023	Allentoft_2024_Nature	Allentoft_2024_Nature	https://doi.org/10.1038/s41586-023-06865-0	https://doi.org/10.1038/s41586-023-06865-0	PRJEB64656	3955	20	4425	4256	4341	direct	Tooth	XX	Adult	burial_cemetery	0.646685
RISE100	RISE100	L Beddinge 56	Sweden	NorthernEurope	Sweden_BronzeAge	55.381	13.445	this_study_Allentoft_2015_Nature	Allentoft_2015_Nature	NA	https://doi.org/10.1038/nature14507	PRJEB65256	NA	65	NA	NA	NA	context	Tooth	NA	Adult	burial	NA
RISE98	RISE98	L Beddinge 56	Sweden	NorthernEurope	Sweden_Neolithic	55.38	13.45	Allentoft_2015_Nature	Allentoft_2015_Nature	https://doi.org/10.1038/nature14507	https://doi.org/10.1038/nature14507	PRJEB65256	3736	32	4225	3982	4103.5	direct	Tooth	XY	Adult	burial	5.20761
RISE99	RISE99	L Beddinge 56	Sweden	NorthernEurope	Sweden_BronzeAge	55.381	13.445	Muehlemann_2018_Nature	Allentoft_2015_Nature	https://doi.org/10.1038/s41586-018-0097-z	https://doi.org/10.1038/nature14507	PRJEB65256	3713	30	4151	3977	4064	direct	Tooth	NA	Adult	burial	NA
VK108	VK108	Ljungbacka	Sweden	NorthernEurope	Sweden_VikingAge	55.54	13.05	Margyaran_2020_Nature	Margyaran_2020_Nature	https://doi.org/10.1038/s41586-020-2688-8	https://doi.org/10.1038/s41586-020-2688-8	PRJEB65256	NA	NA	1050	650	850	context	Tooth	XX	Adult	burial_cemetery	0.881997
VK217	VK217	Ljungbacka	Sweden	NorthernEurope	Sweden_VikingAge	55.54	13.05	Margyaran_2020_Nature	Margyaran_2020_Nature	https://doi.org/10.1038/s41586-020-2688-8	https://doi.org/10.1038/s41586-020-2688-8	PRJEB65256	NA	NA	1050	650	850	context	Tooth	XY	Adult	burial_cemetery	0.1441
VK442	VK442	Oland_1008	Sweden	NorthernEurope	Sweden_VikingAge	56.42	16.43	Margyaran_2020_Nature	Margyaran_2020_Nature	https://doi.org/10.1038/s41586-020-2688-8	https://doi.org/10.1038/s41586-020-2688-8	PRJEB65256	1180	45	1245	964	1098	direct	Bone_petrous	XX	Adult	burial	1.26314
VK352	VK352	Oland_1012	Sweden	NorthernEurope	Sweden_VikingAge	56.72	16.71	Margyaran_2020_Nature	Margyaran_2020_Nature	https://doi.org/10.1038/s41586-020-2688-8	https://doi.org/10.1038/s41586-020-2688-8	PRJEB65256	NA	NA	1050	750	900	context	Bone_petrous	XY	Adult	burial	1.1994
VK342	VK342	Oland_1016	Sweden	NorthernEurope	Sweden_VikingAge	56.44	16.57	Margyaran_2020_Nature	Margyaran_2020_Nature	https://doi.org/10.1038/s41586-020-2688-8	https://doi.org/10.1038/s41586-020-2688-8	PRJEB65256	NA	NA	1050	750	900	context	Bone_petrous	XY	Adult	burial	1.45813
VK353	VK353	Oland_1024	Sweden	NorthernEurope	Sweden_VikingAge	56.42	16.43	Margyaran_2020_Nature	Margyaran_2020_Nature	https://doi.org/10.1038/s41586-020-2688-8	https://doi.org/10.1038/s41586-020-2688-8	PRJEB65256	1005	45	1049	789	907	direct	Bone_petrous	XX	Juvenile	burial	1.32898
VK354	VK354	Oland_1026	Sweden	NorthernEurope	Sweden_VikingAge	56.44	16.57	Margyaran_2020_Nature	Margyaran_2020_Nature	https://doi.org/10.1038/s41586-020-2688-8	https://doi.org/10.1038/s41586-020-2688-8	PRJEB65256	1035	45	1058	797	942	direct	Tooth	XY	Maturus	burial	0.700309
VK333	VK333	Oland_1028	Sweden	NorthernEurope	Sweden_VikingAge	56.58	16.46	Margyaran_2020_Nature	Margyaran_2020_Nature	https://doi.org/10.1038/s41586-020-2688-8	https://doi.org/10.1038/s41586-020-2688-8	PRJEB65256	1040	50	1060	797	946	direct	Bone_petrous	XY	Adult	burial	1.22434
VK344	VK344	Oland_1030	Sweden	NorthernEurope	Sweden_VikingAge	56.33	16.41	Margyaran_2020_Nature	Margyaran_2020_Nature	https://doi.org/10.1038/s41586-020-2688-8	https://doi.org/10.1038/s41586-020-2688-8	PRJEB65256	NA	NA	1050	750	900	context	Bone_petrous	XY	Maturus	burial	1.02608
VK345	VK345	Oland_1045	Sweden	NorthernEurope	Sweden_VikingAge	56.73	16.72	Margyaran_2020_Nature	Margyaran_2020_Nature	https://doi.org/10.1038/s41586-020-2688-8	https://doi.org/10.1038/s41586-020-2688-8	PRJEB65256	NA	NA	1050	750	900	context	Bone_petrous	XY	Maturus	burial	1.14179
VK355	VK355	Oland_1046	Sweden	NorthernEurope	Sweden_VikingAge	56.29	16.41	Margyaran_2020_Nature	Margyaran_2020_Nature	https://doi.org/10.1038/s41586-020-2688-8	https://doi.org/10.1038/s41586-020-2688-8	PRJEB65256	1180	45	1245	964	1098	direct	Bone_petrous	XY	Adult	burial	1.18022
VK522	VK522	Oland_1052	Sweden	NorthernEurope	Sweden_IronAge	56.54	16.61	Margyaran_2020_Nature	Margyaran_2020_Nature	https://doi.org/10.1038/s41586-020-2688-8	https://doi.org/10.1038/s41586-020-2688-8	PRJEB65256	2325	45	2489	2154	2343	direct	Tooth	XX	Maturus	burial	7.28371
VK346	VK346	Oland_1057	Sweden	NorthernEurope	Sweden_VikingAge	56.73	16.72	Margyaran_2020_Nature	Margyaran_2020_Nature	https://doi.org/10.1038/s41586-020-2688-8	https://doi.org/10.1038/s41586-020-2688-8	PRJEB65256	NA	NA	1050	750	900	context	Bone_petrous	XY	Maturus	burial	1.31487
VK334	VK334	Oland_1058	Sweden	NorthernEurope	Sweden_VikingAge	56.81	16.73	Margyaran_2020_Nature	Margyaran_2020_Nature	https://doi.org/10.1038/s41586-020-2688-8	https://doi.org/10.1038/s41586-020-2688-8	PRJEB65256	1005	45	1049	789	907	direct	Bone_petrous	XX	Maturus	burial	0.564709
VK343	VK343	Oland_1058	Sweden	NorthernEurope	Sweden_VikingAge	56.55	16.62	Margyaran_2020_Nature	Margyaran_2020_Nature	https://doi.org/10.1038/s41586-020-2688-8	https://doi.org/10.1038/s41586-020-2688-8	PRJEB65256	NA	NA	1050	750	900	context	Bone_petrous	XY	Adult	burial	1.3134
VK444	VK444	Oland_1059	Sweden	NorthernEurope	Sweden_VikingAge	56.42	16.43	Margyaran_2020_Nature	Margyaran_2020_Nature	https://doi.org/10.1038/s41586-020-2688-8	https://doi.org/10.1038/s41586-020-2688-8	PRJEB65256	1180	45	1245	964	1098	direct	Tooth	XY	Adult	burial	0.827736
VK337	VK337	Oland_1064	Sweden	NorthernEurope	Sweden_VikingAge	56.48	16.58	Margyaran_2020_Nature	Margyaran_2020_Nature	https://doi.org/10.1038/s41586-020-2688-8	https://doi.org/10.1038/s41586-020-2688-8	PRJEB65256	1170	45	1241	960	1085	direct	Tooth	XY	Adult	burial	2.13034
VK347	VK347	Oland_1065	Sweden	NorthernEurope	Sweden_VikingAge	56.8792	16.7213	Margyaran_2020_Nature	Margyaran_2020_Nature	https://doi.org/10.1038/s41586-020-2688-8	https://doi.org/10.1038/s41586-020-2688-8	PRJEB65256	NA	NA	1050	850	950	context	Tooth	XY	Maturus	burial	0.015
VK348	VK348	Oland_1067	Sweden	NorthernEurope	Sweden_VikingAge	56.88	16.72	Margyaran_2020_Nature	Margyaran_2020_Nature	https://doi.org/10.1038/s41586-020-2688-8	https://doi.org/10.1038/s41586-020-2688-8	PRJEB65256	NA	NA	1050	750	900	context	Tooth	XY	Maturus	burial	1.07526
VK335	VK335	Oland_1068	Sweden	NorthernEurope	Sweden_VikingAge	56.73	16.72	Margyaran_2020_Nature	Margyaran_2020_Nature	https://doi.org/10.1038/s41586-020-2688-8	https://doi.org/10.1038/s41586-020-2688-8	PRJEB65256	NA	NA	1050	750	900	context	Bone_petrous	XY	Adult	burial	1.10461
VK349	VK349	Oland_1073	Sweden	NorthernEurope	Sweden_VikingAge	56.46	16.43	Margyaran_2020_Nature	Margyaran_2020_Nature	https://doi.org/10.1038/s41586-020-2688-8	https://doi.org/10.1038/s41586-020-2688-8	PRJEB65256	NA	NA	1178	1064	1121	context	Bone_petrous	XY	Maturus	burial	1.30747
VK336	VK336	Oland_1075	Sweden	NorthernEurope	Sweden_VikingAge	56.81	16.73	Margyaran_2020_Nature	Margyaran_2020_Nature	https://doi.org/10.1038/s41586-020-2688-8	https://doi.org/10.1038/s41586-020-2688-8	PRJEB65256	1175	45	1244	960	1092	direct	Bone_petrous	XY	Maturus	burial	1.26664
VK533	VK533	Oland_1076	Sweden	NorthernEurope	Sweden_VikingAge	56.81	16.73	Margyaran_2020_Nature	Margyaran_2020_Nature	https://doi.org/10.1038/s41586-020-2688-8	https://doi.org/10.1038/s41586-020-2688-8	PRJEB65256	NA	NA	1050	750	900	context	Tooth	XY	Maturus	burial	5.03946
VK379	VK379	Oland_1077	Sweden	NorthernEurope	Sweden_VikingAge	57.3501	17.0758	Margyaran_2020_Nature	Margyaran_2020_Nature	https://doi.org/10.1038/s41586-020-2688-8	https://doi.org/10.1038/s41586-020-2688-8	PRJEB65256	NA	NA	1350	1150	1250	context	Tooth	XY	Juvenile	burial	0.07
VK380	VK380	Oland_1078	Sweden	NorthernEurope	Sweden_VikingAge	57.34	17.02	Margyaran_2020_Nature	Margyaran_2020_Nature	https://doi.org/10.1038/s41586-020-2688-8	https://doi.org/10.1038/s41586-020-2688-8	PRJEB65256	NA	NA	1050	750	900	context	Tooth	XY	Juvenile	burial	0.110461
VK350	VK350	Oland_1086	Sweden	NorthernEurope	Sweden_VikingAge	56.73	16.72	Margyaran_2020_Nature	Margyaran_2020_Nature	https://doi.org/10.1038/s41586-020-2688-8	https://doi.org/10.1038/s41586-020-2688-8	PRJEB65256	1210	45	1274	995	1131	direct	Tooth	XX	Adult	burial	1.58519
VK332	VK332	Oland_1088	Sweden	NorthernEurope	Sweden_VikingAge	56.42	16.43	Margyaran_2020_Nature	Margyaran_2020_Nature	https://doi.org/10.1038/s41586-020-2688-8	https://doi.org/10.1038/s41586-020-2688-8	PRJEB65256	1170	45	1241	960	1085	direct	Bone_petrous	XY	Adult	burial	1.52493
VK357	VK357	Oland_1097	Sweden	NorthernEurope	Sweden_VikingAge	56.42	16.43	Margyaran_2020_Nature	Margyaran_2020_Nature	https://doi.org/10.1038/s41586-020-2688-8	https://doi.org/10.1038/s41586-020-2688-8	PRJEB65256	1000	50	1052	783	891	direct	Bone_petrous	XY	Maturus	burial	1.44891
VK443	VK443	Oland_1101	Sweden	NorthernEurope	Sweden_VikingAge	57.34	17.02	Margyaran_2020_Nature	Margyaran_2020_Nature	https://doi.org/10.1038/s41586-020-2688-8	https://doi.org/10.1038/s41586-020-2688-8	PRJEB65256	NA	NA	1050	750	900	context	Tooth	XY	Adult	burial	2.19866
VK358	VK358	Oland_1105	Sweden	NorthernEurope	Sweden_VikingAge	56.81	16.73	Margyaran_2020_Nature	Margyaran_2020_Nature	https://doi.org/10.1038/s41586-020-2688-8	https://doi.org/10.1038/s41586-020-2688-8	PRJEB65256	1175	50	1245	959	1092	direct	Bone_petrous	XX	Juvenile	burial	1.05274
VK359	VK359	Oland_1130	Sweden	NorthernEurope	Sweden_VikingAge	57.3501	17.0758	Margyaran_2020_Nature	Margyaran_2020_Nature	https://doi.org/10.1038/s41586-020-2688-8	https://doi.org/10.1038/s41586-020-2688-8	PRJEB65256	NA	NA	1350	1150	1250	context	Tooth	XY	Adult	burial	0.006
VK382	VK382	Oland_1132	Sweden	NorthernEurope	Sweden_VikingAge	57.3501	17.0758	Margyaran_2020_Nature	Margyaran_2020_Nature	https://doi.org/10.1038/s41586-020-2688-8	https://doi.org/10.1038/s41586-020-2688-8	PRJEB65256	NA	NA	1350	1150	1250	context	Tooth	XY	Adult	burial	0.06
RISE174	RISE174	Oxie 7	Sweden	NorthernEurope	Sweden_IronAge	55.55	13.1	Allentoft_2015_Nature	Allentoft_2015_Nature	https://doi.org/10.1038/nature14507	https://doi.org/10.1038/nature14507	PRJEB65256	1521	38	1523	1339	1431	direct	Tooth	XX	Adult	burial	2.57284
NEO261	NEO261	Sillvik	Sweden	NorthernEurope	Sweden_Neolithic	57.736	11.744	Allentoft_2024_Nature	Allentoft_2024_Nature	https://doi.org/10.1038/s41586-023-06865-0	https://doi.org/10.1038/s41586-023-06865-0	PRJEB64656	3659	37	4062	3728	3895	direct	Tooth	XY	Adult	burial	2.75015
NEO679	NEO679	Skateholm I	Sweden	NorthernEurope	Sweden_Mesolithic	55.386	13.481	Allentoft_2024_Nature	Allentoft_2024_Nature	https://doi.org/10.1038/s41586-023-06865-0	https://doi.org/10.1038/s41586-023-06865-0	PRJEB64656	5990	70	7148	6665	6907	direct	Tooth	XX	Adult	burial_cemetery	0.164673
RISE189	RISE189	Snorthoeg	Sweden	NorthernEurope	Sweden_BronzeAge	55.494	13.291	this_study_Allentoft_2015_Nature	this_study_Allentoft_2015_Nature	NA	NA	PRJEB65256	3774	29	4241	4009	4125	direct	Tooth	NA	Adult	burial	NA
VK517	VK517	Uppsala	Sweden	NorthernEurope	Sweden_VikingAge	59.86	17.65	Margyaran_2020_Nature	Margyaran_2020_Nature	https://doi.org/10.1038/s41586-020-2688-8	https://doi.org/10.1038/s41586-020-2688-8	PRJEB65256	NA	NA	850	750	800	context	Tooth	XY	Adult	burial_cemetery	1.08615
VK527	VK527	Uppsala	Sweden	NorthernEurope	Sweden_VikingAge	59.86	17.65	Margyaran_2020_Nature	Margyaran_2020_Nature	https://doi.org/10.1038/s41586-020-2688-8	https://doi.org/10.1038/s41586-020-2688-8	PRJEB65256	NA	NA	850	750	800	context	Tooth	XX	NA	burial_cemetery	1.13714
VK29	VK29	Varnhem	Sweden	NorthernEurope	Sweden_VikingAge	58.38	13.65	Margyaran_2020_Nature	Margyaran_2020_Nature	https://doi.org/10.1038/s41586-020-2688-8	https://doi.org/10.1038/s41586-020-2688-8	PRJEB65256	NA	NA	950	650	800	context	Tooth	XY	NA	burial_cemetery	3.36243
VK30	VK30	Varnhem	Sweden	NorthernEurope	Sweden_VikingAge	58.38	13.65	Margyaran_2020_Nature	Margyaran_2020_Nature	https://doi.org/10.1038/s41586-020-2688-8	https://doi.org/10.1038/s41586-020-2688-8	PRJEB65256	NA	NA	950	650	800	context	Tooth	XY	NA	burial_cemetery	0.595535
VK303	VK303	Varnhem	Sweden	NorthernEurope	Sweden_VikingAge	58.38	13.65	Margyaran_2020_Nature	Margyaran_2020_Nature	https://doi.org/10.1038/s41586-020-2688-8	https://doi.org/10.1038/s41586-020-2688-8	PRJEB65256	NA	NA	950	650	800	context	Tooth	XX	NA	burial_cemetery	2.54786
VK304	VK304	Varnhem	Sweden	NorthernEurope	Sweden_VikingAge	58.38	13.65	Margyaran_2020_Nature	Margyaran_2020_Nature	https://doi.org/10.1038/s41586-020-2688-8	https://doi.org/10.1038/s41586-020-2688-8	PRJEB65256	NA	NA	950	750	850	context	Tooth	XY	NA	burial	0.011
VK306	VK306	Varnhem	Sweden	NorthernEurope	Sweden_VikingAge	58.38	13.65	Margyaran_2020_Nature	Margyaran_2020_Nature	https://doi.org/10.1038/s41586-020-2688-8	https://doi.org/10.1038/s41586-020-2688-8	PRJEB65256	NA	NA	950	650	800	context	Tooth	XY	NA	burial_cemetery	1.09738
VK308	VK308	Varnhem	Sweden	NorthernEurope	Sweden_VikingAge	58.38	13.65	Margyaran_2020_Nature	Margyaran_2020_Nature	https://doi.org/10.1038/s41586-020-2688-8	https://doi.org/10.1038/s41586-020-2688-8	PRJEB65256	NA	NA	950	650	800	context	Tooth	XY	NA	burial_cemetery	1.5169
VK309	VK309	Varnhem	Sweden	NorthernEurope	Sweden_VikingAge	58.38	13.65	Margyaran_2020_Nature	Margyaran_2020_Nature	https://doi.org/10.1038/s41586-020-2688-8	https://doi.org/10.1038/s41586-020-2688-8	PRJEB65256	NA	NA	950	650	800	context	Tooth	XY	NA	burial_cemetery	0.318325
VK31	VK31	Varnhem	Sweden	NorthernEurope	Sweden_VikingAge	58.38	13.65	Margyaran_2020_Nature	Margyaran_2020_Nature	https://doi.org/10.1038/s41586-020-2688-8	https://doi.org/10.1038/s41586-020-2688-8	PRJEB65256	NA	NA	950	650	800	context	Tooth	XY	NA	burial_cemetery	0.392662
VK33	VK33	Varnhem	Sweden	NorthernEurope	Sweden_VikingAge	58.38	13.65	Margyaran_2020_Nature	Margyaran_2020_Nature	https://doi.org/10.1038/s41586-020-2688-8	https://doi.org/10.1038/s41586-020-2688-8	PRJEB65256	NA	NA	950	650	800	context	Tooth	XX	NA	burial_cemetery	0.958343
VK34	VK34	Varnhem	Sweden	NorthernEurope	Sweden_VikingAge	58.38	13.65	Margyaran_2020_Nature	Margyaran_2020_Nature	https://doi.org/10.1038/s41586-020-2688-8	https://doi.org/10.1038/s41586-020-2688-8	PRJEB65256	NA	NA	950	650	800	context	Bone_petrous	XY	NA	burial_cemetery	1.24514
VK35	VK35	Varnhem	Sweden	NorthernEurope	Sweden_VikingAge	58.38	13.65	Margyaran_2020_Nature	Margyaran_2020_Nature	https://doi.org/10.1038/s41586-020-2688-8	https://doi.org/10.1038/s41586-020-2688-8	PRJEB65256	NA	NA	950	650	800	context	Tooth	XY	NA	burial_cemetery	1.16181
VK39	VK39	Varnhem	Sweden	NorthernEurope	Sweden_VikingAge	58.38	13.65	Margyaran_2020_Nature	Margyaran_2020_Nature	https://doi.org/10.1038/s41586-020-2688-8	https://doi.org/10.1038/s41586-020-2688-8	PRJEB65256	NA	NA	950	650	800	context	Bone_petrous	XY	NA	burial_cemetery	0.171404
VK395	VK395	Varnhem	Sweden	NorthernEurope	Sweden_VikingAge	58.38	13.65	Margyaran_2020_Nature	Margyaran_2020_Nature	https://doi.org/10.1038/s41586-020-2688-8	https://doi.org/10.1038/s41586-020-2688-8	PRJEB65256	NA	NA	950	650	800	context	Bone_petrous	XY	NA	burial_cemetery	1.4997
VK396	VK396	Varnhem	Sweden	NorthernEurope	Sweden_VikingAge	58.38	13.65	Margyaran_2020_Nature	Margyaran_2020_Nature	https://doi.org/10.1038/s41586-020-2688-8	https://doi.org/10.1038/s41586-020-2688-8	PRJEB65256	NA	NA	950	650	800	context	Bone_petrous	XY	NA	burial_cemetery	1.24456
VK397	VK397	Varnhem	Sweden	NorthernEurope	Sweden_VikingAge	58.38	13.65	Margyaran_2020_Nature	Margyaran_2020_Nature	https://doi.org/10.1038/s41586-020-2688-8	https://doi.org/10.1038/s41586-020-2688-8	PRJEB65256	NA	NA	950	650	800	context	Bone_petrous	XY	NA	burial_cemetery	1.43034
VK398	VK398	Varnhem	Sweden	NorthernEurope	Sweden_VikingAge	58.38	13.65	Margyaran_2020_Nature	Margyaran_2020_Nature	https://doi.org/10.1038/s41586-020-2688-8	https://doi.org/10.1038/s41586-020-2688-8	PRJEB65256	NA	NA	950	650	800	context	Bone_petrous	XY	NA	burial_cemetery	1.34779
VK399	VK399	Varnhem	Sweden	NorthernEurope	Sweden_VikingAge	58.38	13.65	Margyaran_2020_Nature	Margyaran_2020_Nature	https://doi.org/10.1038/s41586-020-2688-8	https://doi.org/10.1038/s41586-020-2688-8	PRJEB65256	NA	NA	950	650	800	context	Bone_petrous	XY	NA	burial_cemetery	1.78292
VK40	VK40	Varnhem	Sweden	NorthernEurope	Sweden_VikingAge	58.38	13.65	Margyaran_2020_Nature	Margyaran_2020_Nature	https://doi.org/10.1038/s41586-020-2688-8	https://doi.org/10.1038/s41586-020-2688-8	PRJEB65256	NA	NA	950	650	800	context	Tooth	XY	NA	burial_cemetery	1.96173
VK400	VK400	Varnhem	Sweden	NorthernEurope	Sweden_VikingAge	58.38	13.65	Margyaran_2020_Nature	Margyaran_2020_Nature	https://doi.org/10.1038/s41586-020-2688-8	https://doi.org/10.1038/s41586-020-2688-8	PRJEB65256	NA	NA	950	650	800	context	Bone_petrous	XY	NA	burial_cemetery	1.11252
VK401	VK401	Varnhem	Sweden	NorthernEurope	Sweden_VikingAge	58.38	13.65	Margyaran_2020_Nature	Margyaran_2020_Nature	https://doi.org/10.1038/s41586-020-2688-8	https://doi.org/10.1038/s41586-020-2688-8	PRJEB65256	NA	NA	950	650	800	context	Bone_petrous	XY	NA	burial_cemetery	1.31496
VK402	VK402	Varnhem	Sweden	NorthernEurope	Sweden_VikingAge	58.38	13.65	Margyaran_2020_Nature	Margyaran_2020_Nature	https://doi.org/10.1038/s41586-020-2688-8	https://doi.org/10.1038/s41586-020-2688-8	PRJEB65256	NA	NA	950	650	800	context	Bone_petrous	XX	NA	burial_cemetery	1.56196
VK403	VK403	Varnhem	Sweden	NorthernEurope	Sweden_VikingAge	58.38	13.65	Margyaran_2020_Nature	Margyaran_2020_Nature	https://doi.org/10.1038/s41586-020-2688-8	https://doi.org/10.1038/s41586-020-2688-8	PRJEB65256	NA	NA	950	650	800	context	Bone_petrous	XY	NA	burial_cemetery	1.55557
VK404	VK404	Varnhem	Sweden	NorthernEurope	Sweden_VikingAge	58.38	13.65	Margyaran_2020_Nature	Margyaran_2020_Nature	https://doi.org/10.1038/s41586-020-2688-8	https://doi.org/10.1038/s41586-020-2688-8	PRJEB65256	NA	NA	950	650	800	context	Bone_petrous	XY	NA	burial_cemetery	1.48736
VK405	VK405	Varnhem	Sweden	NorthernEurope	Sweden_VikingAge	58.38	13.65	Margyaran_2020_Nature	Margyaran_2020_Nature	https://doi.org/10.1038/s41586-020-2688-8	https://doi.org/10.1038/s41586-020-2688-8	PRJEB65256	NA	NA	950	650	800	context	Bone_petrous	XY	NA	burial_cemetery	1.07255
VK406	VK406	Varnhem	Sweden	NorthernEurope	Sweden_VikingAge	58.38	13.65	Margyaran_2020_Nature	Margyaran_2020_Nature	https://doi.org/10.1038/s41586-020-2688-8	https://doi.org/10.1038/s41586-020-2688-8	PRJEB65256	NA	NA	950	650	800	context	Bone_petrous	XY	NA	burial_cemetery	1.35261
VK407	VK407	Varnhem	Sweden	NorthernEurope	Sweden_VikingAge	58.38	13.65	Margyaran_2020_Nature	Margyaran_2020_Nature	https://doi.org/10.1038/s41586-020-2688-8	https://doi.org/10.1038/s41586-020-2688-8	PRJEB65256	NA	NA	950	650	800	context	Bone_petrous	XY	NA	burial_cemetery	0.243308
VK42	VK42	Varnhem	Sweden	NorthernEurope	Sweden_VikingAge	58.38	13.65	Margyaran_2020_Nature	Margyaran_2020_Nature	https://doi.org/10.1038/s41586-020-2688-8	https://doi.org/10.1038/s41586-020-2688-8	PRJEB65256	NA	NA	950	650	800	context	Tooth	XY	NA	burial_cemetery	9.64808
VK424	VK424	Varnhem	Sweden	NorthernEurope	Sweden_VikingAge	58.38	13.65	Margyaran_2020_Nature	Margyaran_2020_Nature	https://doi.org/10.1038/s41586-020-2688-8	https://doi.org/10.1038/s41586-020-2688-8	PRJEB65256	NA	NA	950	650	800	context	Bone_petrous	XY	NA	burial_cemetery	0.141345
VK425	VK425	Varnhem	Sweden	NorthernEurope	Sweden_VikingAge	58.38	13.65	Margyaran_2020_Nature	Margyaran_2020_Nature	https://doi.org/10.1038/s41586-020-2688-8	https://doi.org/10.1038/s41586-020-2688-8	PRJEB65256	NA	NA	950	650	800	context	Bone_petrous	XY	NA	burial_cemetery	0.12425
VK426	VK426	Varnhem	Sweden	NorthernEurope	Sweden_VikingAge	58.38	13.65	Margyaran_2020_Nature	Margyaran_2020_Nature	https://doi.org/10.1038/s41586-020-2688-8	https://doi.org/10.1038/s41586-020-2688-8	PRJEB65256	NA	NA	950	650	800	context	Bone_petrous	XY	NA	burial_cemetery	0.123386
VK427	VK427	Varnhem	Sweden	NorthernEurope	Sweden_VikingAge	58.38	13.65	Margyaran_2020_Nature	Margyaran_2020_Nature	https://doi.org/10.1038/s41586-020-2688-8	https://doi.org/10.1038/s41586-020-2688-8	PRJEB65256	NA	NA	950	650	800	context	Bone_petrous	XY	NA	burial_cemetery	0.11566
NEO52	NEO52	Vattenledningen	Sweden	NorthernEurope	Sweden_Neolithic	55.503	13.009	Allentoft_2024_Nature	Allentoft_2024_Nature	https://doi.org/10.1038/s41586-023-06865-0	https://doi.org/10.1038/s41586-023-06865-0	PRJEB64656	3535	40	3885	3646	3766	direct	Tooth	XY	Adult	burial_cemetery	0.10555
RISE94	RISE94	Viby	Sweden	NorthernEurope	Sweden_Neolithic_BAC	56.03	14.23	Allentoft_2015_Nature	Allentoft_2015_Nature	https://doi.org/10.1038/nature14507	https://doi.org/10.1038/nature14507	PRJEB65256	4025	30	4571	4422	4496.5	direct	Tooth	XY	Adult	burial	0.780028
CGG_2_17661	CGG_2_17661	Loyang Ujung Cave	Indonesia	SoutheastAsia	Indonesia_BronzeAge	4.65	96.86	McColl_2018_Science	McColl_2018_Science	https://doi.org/10.1126/science.aat3628	https://doi.org/10.1126/science.aat3628	PRJEB65256	1917	25	1925	1818	1871.5	direct	Bone_other	XX	NA	burial	0.104998
CGG_2_17662	CGG_2_17662	Loyang Ujung Cave	Indonesia	SoutheastAsia	Indonesia_BronzeAge	4.65	96.86	McColl_2018_Science	McColl_2018_Science	https://doi.org/10.1126/science.aat3628	https://doi.org/10.1126/science.aat3628	PRJEB65256	2152	26	2304	2048	2176	direct	Tooth	XY	NA	burial	0.148271
CGG_2_20368	CGG_2_20368	Pha Faen	Laos	SoutheastAsia	Laos_Hoabinhian	18.38	103.65	McColl_2018_Science	McColl_2018_Science	https://doi.org/10.1126/science.aat3628	https://doi.org/10.1126/science.aat3628	PRJEB65256	7040	38	7950	7794	7872	direct	Bone_petrous	XY	Adult	burial	0.950991
CGG_2_17727	CGG_2_17727	Tam Hang	Laos	SoutheastAsia	Laos_BronzeAge	20.4	104.03	McColl_2018_Science	McColl_2018_Science	https://doi.org/10.1126/science.aat3628	https://doi.org/10.1126/science.aat3628	PRJEB65256	2308	30	3000	2000	2500	direct	Bone_other	XX	NA	burial	0.0870763
CGG_2_19898	CGG_2_19898	Tam Hang	Laos	SoutheastAsia	Laos_BronzeAge	20.4	104.03	McColl_2018_Science	McColl_2018_Science	https://doi.org/10.1126/science.aat3628	https://doi.org/10.1126/science.aat3628	PRJEB65256	NA	NA	2378	2184	2281	context	Tooth	XY	NA	burial	0.3547
CGG_2_20364	CGG_2_20364	Tam Pa Noy	Laos	SoutheastAsia	Laos_BronzeAge	20.21	103.41	McColl_2018_Science	McColl_2018_Science	https://doi.org/10.1126/science.aat3628	https://doi.org/10.1126/science.aat3628	PRJEB65256	2865	29	3071	2880	2975.5	direct	Bone_petrous	XY	Adult	burial	0.629475
CGG_2_19525	CGG_2_19525	Gua Cha Cave	Malaysia	SoutheastAsia	Malaysia_Hoabinhian	5.02	101.77	McColl_2018_Science	McColl_2018_Science	https://doi.org/10.1126/science.aat3628	https://doi.org/10.1126/science.aat3628	PRJEB65256	3224	27	3480	3382	3431	direct	Bone_petrous	XY	NA	cave	NA
CGG_2_19911	CGG_2_19911	Gua Cha Cave	Malaysia	SoutheastAsia	Malaysia_Hoabinhian	5.02	101.77	McColl_2018_Science	McColl_2018_Science	https://doi.org/10.1126/science.aat3628	https://doi.org/10.1126/science.aat3628	PRJEB65256	3872	33	3872	4415	4160	direct	Bone_petrous	XY	NA	cave	0.136385
CGG_2_19912	CGG_2_19912	Gua Cha Cave	Malaysia	SoutheastAsia	Malaysia_Neolithic	5.02	101.77	McColl_2018_Science	McColl_2018_Science	https://doi.org/10.1126/science.aat3628	https://doi.org/10.1126/science.aat3628	PRJEB65256	2409	31	2409	2690	2349	direct	Bone_petrous	XY	NA	burial	1.80613
CGG_2_19555	CGG_2_19555	Kinabatagan	Malaysia	SoutheastAsia	Malaysia_Historical	5.41	118.19	McColl_2018_Science	McColl_2018_Science	https://doi.org/10.1126/science.aat3628	https://doi.org/10.1126/science.aat3628	PRJEB65256	299	23	452	299	375.5	direct	Tooth	XY	NA	burial	0.572479
CGG_2_19548	CGG_2_19548	Kota Melaka	Malaysia	SoutheastAsia	Malaysia_Historical	2.19444	102.249	McColl_2018_Science	McColl_2018_Science	https://doi.org/10.1126/science.aat3628	https://doi.org/10.1126/science.aat3628	PRJEB65256	400	23	507	331	419	direct	Bone_other	NA	NA	NA	NA
CGG_2_19554	CGG_2_19554	Supu Hujung4	Malaysia	SoutheastAsia	Malaysia_Historical	5.25	117	McColl_2018_Science	McColl_2018_Science	https://doi.org/10.1126/science.aat3628	https://doi.org/10.1126/science.aat3628	PRJEB65256	383	23	505	326	415.5	direct	Tooth	XY	NA	burial	0.3547
CGG_2_19533	CGG_2_19533	Nagsabaran	Philippines	SoutheastAsia	Philippines_BronzeAge	18.56	121.07	McColl_2018_Science	McColl_2018_Science	https://doi.org/10.1126/science.aat3628	https://doi.org/10.1126/science.aat3628	PRJEB65256	1829	26	1860	1702	1781	direct	Tooth	NA	NA	burial	NA
CGG_2_19534	CGG_2_19534	Nagsabaran	Philippines	SoutheastAsia	Philippines_BronzeAge	18.56	121.07	McColl_2018_Science	McColl_2018_Science	https://doi.org/10.1126/science.aat3628	https://doi.org/10.1126/science.aat3628	PRJEB65256	1877	27	1880	1730	1805	direct	Tooth	XX	NA	burial	0.0292765
CGG_2_14703	CGG_2_14703	Northern Mae Hong Son, Long Long Rak	Thailand	SoutheastAsia	Thailand_IronAge	19.5225	98.2461	McColl_2018_Science	McColl_2018_Science	https://doi.org/10.1126/science.aat3628	https://doi.org/10.1126/science.aat3628	PRJEB65256	1758	25	1712	1575	1643.5	direct	Tooth	XY	NA	burial_cemetery	NA
CGG_2_18519	CGG_2_18519	Northern Mae Hong Son, Long Long Rak	Thailand	SoutheastAsia	Thailand_IronAge	19.5225	98.2461	McColl_2018_Science	McColl_2018_Science	https://doi.org/10.1126/science.aat3628	https://doi.org/10.1126/science.aat3628	PRJEB65256	1792	25	1815	1625	1720	direct	Tooth	XY	NA	burial_cemetery	0.374644
CGG_2_18521	CGG_2_18521	Northern Mae Hong Son, Long Long Rak	Thailand	SoutheastAsia	Thailand_IronAge	19.5225	98.2461	McColl_2018_Science	McColl_2018_Science	https://doi.org/10.1126/science.aat3628	https://doi.org/10.1126/science.aat3628	PRJEB65256	1785	26	1813	1620	1716.5	direct	Tooth	XY	NA	burial_cemetery	0.440929
CGG_2_18522	CGG_2_18522	Northern Mae Hong Son, Long Long Rak	Thailand	SoutheastAsia	Thailand_IronAge	19.5225	98.2461	McColl_2018_Science	McColl_2018_Science	https://doi.org/10.1126/science.aat3628	https://doi.org/10.1126/science.aat3628	PRJEB65256	1789	25	1734	1613	1673.5	direct	Tooth	XY	NA	burial_cemetery	NA
CGG_2_18523	CGG_2_18523	Northern Mae Hong Son, Long Long Rak	Thailand	SoutheastAsia	Thailand_IronAge	19.5225	98.2461	McColl_2018_Science	McColl_2018_Science	https://doi.org/10.1126/science.aat3628	https://doi.org/10.1126/science.aat3628	PRJEB65256	1761	25	1737	1571	1654	direct	Tooth	XX	NA	burial_cemetery	NA
CGG_2_18530	CGG_2_18530	Northern Mae Hong Son, Long Long Rak	Thailand	SoutheastAsia	Thailand_IronAge	19.5225	98.2461	McColl_2018_Science	McColl_2018_Science	https://doi.org/10.1126/science.aat3628	https://doi.org/10.1126/science.aat3628	PRJEB65256	1756	26	1730	1570	1650	direct	Tooth	XY	NA	burial_cemetery	0.204153
CGG_2_18531	CGG_2_18531	Northern Mae Hong Son, Long Long Rak	Thailand	SoutheastAsia	Thailand_IronAge	19.5225	98.2461	McColl_2018_Science	McColl_2018_Science	https://doi.org/10.1126/science.aat3628	https://doi.org/10.1126/science.aat3628	PRJEB65256	1687	24	1691	1537	1614	direct	Tooth	XX	NA	burial_cemetery	0.0866192
CGG_2_19719	CGG_2_19719	Hon Hai Co Tien	Vietnam	SoutheastAsia	Vietnam_Historical	20.95	107.1	McColl_2018_Science	McColl_2018_Science	https://doi.org/10.1126/science.aat3628	https://doi.org/10.1126/science.aat3628	PRJEB65256	223	23	307	0	153.5	direct	Tooth	XX	NA	burial	0.256686
CGG_2_19739	CGG_2_19739	Hon Hai Co Tien	Vietnam	SoutheastAsia	Vietnam_Neolithic	20.95	107.1	McColl_2018_Science	McColl_2018_Science	https://doi.org/10.1126/science.aat3628	https://doi.org/10.1126/science.aat3628	PRJEB65256	3755	60	4352	3925	4138.5	direct	Bone_petrous	XY	NA	burial	NA
CGG_2_19743	CGG_2_19743	Hon Hai Co Tien	Vietnam	SoutheastAsia	Vietnam_Neolithic	20.95	107.1	McColl_2018_Science	McColl_2018_Science	https://doi.org/10.1126/science.aat3628	https://doi.org/10.1126/science.aat3628	PRJEB65256	NA	NA	NA	NA	4000	context	Bone_petrous	XX	NA	burial	NA
CGG_2_19744	CGG_2_19744	Hon Hai Co Tien	Vietnam	SoutheastAsia	Vietnam_Neolithic	20.95	107.1	McColl_2018_Science	McColl_2018_Science	https://doi.org/10.1126/science.aat3628	https://doi.org/10.1126/science.aat3628	PRJEB65256	NA	NA	NA	NA	4000	context	Bone_petrous	NA	NA	burial	NA
CGG_2_19880	CGG_2_19880	Hon Hai Co Tien	Vietnam	SoutheastAsia	Vietnam_Neolithic	20.95	107.1	McColl_2018_Science	McColl_2018_Science	https://doi.org/10.1126/science.aat3628	https://doi.org/10.1126/science.aat3628	PRJEB65256	NA	NA	4450	3450	3950	context	Bone_petrous	XX	NA	burial	0.105436
CGG_2_17833	CGG_2_17833	Mai Da Dieu	Vietnam	SoutheastAsia	Vietnam_Neolithic	20.41	105.27	McColl_2018_Science	McColl_2018_Science	https://doi.org/10.1126/science.aat3628	https://doi.org/10.1126/science.aat3628	PRJEB65256	3788	35	4291	4006	4148.5	direct	Bone_petrous	XX	NA	cave	0.128906
CGG_2_20777	CGG_2_20777	Mai Da Dieu	Vietnam	SoutheastAsia	Vietnam_Neolithic	20.41	105.27	McColl_2018_Science	McColl_2018_Science	https://doi.org/10.1126/science.aat3628	https://doi.org/10.1126/science.aat3628	PRJEB65256	2275	24	2349	2180	2264.5	direct	Bone_petrous	XX	NA	cave	0.1497
CGG_2_20778	CGG_2_20778	Nam Tun	Vietnam	SoutheastAsia	Vietnam_Neolithic	21.78	104.33	McColl_2018_Science	McColl_2018_Science	https://doi.org/10.1126/science.aat3628	https://doi.org/10.1126/science.aat3628	PRJEB65256	2549	28	2750	2500	2625	direct	Bone_petrous	XY	NA	cave	0.15343
CGG_2_20779	CGG_2_20779	Nui Nap	Vietnam	SoutheastAsia	Vietnam_BronzeAge_DongSon	19.79	105.85	McColl_2018_Science	McColl_2018_Science	https://doi.org/10.1126/science.aat3628	https://doi.org/10.1126/science.aat3628	PRJEB65256	2242	24	2336	2157	2246.5	direct	Bone_petrous	XX	NA	burial_cemetery	0.142814
CGG_2_20781	CGG_2_20781	Nui Nap	Vietnam	SoutheastAsia	Vietnam_BronzeAge_DongSon	19.79	105.85	McColl_2018_Science	McColl_2018_Science	https://doi.org/10.1126/science.aat3628	https://doi.org/10.1126/science.aat3628	PRJEB65256	2248	24	2340	2158	2249	direct	Bone_petrous	XX	NA	burial_cemetery	0.141358
CGG_2_20796	CGG_2_20796	Nui Nap	Vietnam	SoutheastAsia	Vietnam_BronzeAge_DongSon	19.79	105.85	McColl_2018_Science	McColl_2018_Science	https://doi.org/10.1126/science.aat3628	https://doi.org/10.1126/science.aat3628	PRJEB65256	2143	24	2303	2041	2172	direct	Bone_petrous	XX	NA	burial_cemetery	0.111596
CGG_2_20808	CGG_2_20808	Nui Nap	Vietnam	SoutheastAsia	Vietnam_BronzeAge_DongSon	19.79	105.85	McColl_2018_Science	McColl_2018_Science	https://doi.org/10.1126/science.aat3628	https://doi.org/10.1126/science.aat3628	PRJEB65256	2255	24	2343	2158	2250.5	direct	Bone_petrous	XX	NA	burial_cemetery	0.116878
RISE533	RISE533	Arano	Italy	SouthernEurope	Italy_BronzeAge	45.484	11.184	Muehlemann_2018_Nature	Muehlemann_2018_Nature	https://doi.org/10.1038/s41586-018-0097-z	https://doi.org/10.1038/s41586-018-0097-z	PRJEB65256	3657	37	4090	3877	3983.5	direct	Tooth	NA	NA	burial_cemetery	NA
RISE540	RISE540	Arano	Italy	SouthernEurope	Italy_BronzeAge	45.484	11.184	this_study_Allentoft_2015_Nature	Muehlemann_2018_Nature	NA	https://doi.org/10.1038/s41586-018-0097-z	PRJEB65256	3692	32	4148	3927	4037.5	direct	Tooth	NA	NA	burial_cemetery	NA
VK534	VK534	Foggia	Italy	SouthernEurope	Italy_Medieval	41.42	15.58	Margyaran_2020_Nature	Margyaran_2020_Nature	https://doi.org/10.1038/s41586-020-2688-8	https://doi.org/10.1038/s41586-020-2688-8	PRJEB65256	NA	NA	910	690	800	direct	Bone_petrous	XY	NA	burial	1.20855
VK535	VK535	Foggia	Italy	SouthernEurope	Italy_Medieval	41.42	15.58	Margyaran_2020_Nature	Margyaran_2020_Nature	https://doi.org/10.1038/s41586-020-2688-8	https://doi.org/10.1038/s41586-020-2688-8	PRJEB65256	NA	NA	760	665	713	direct	Bone_petrous	XY	NA	burial	1.29216
VK536	VK536	Foggia	Italy	SouthernEurope	Italy_Medieval	41.34	15.26	Margyaran_2020_Nature	Margyaran_2020_Nature	https://doi.org/10.1038/s41586-020-2688-8	https://doi.org/10.1038/s41586-020-2688-8	PRJEB65256	NA	NA	850	550	700	context	Bone_petrous	XX	NA	burial_cemetery	1.06042
VK537	VK537	Foggia	Italy	SouthernEurope	Italy_Medieval	41.34	15.26	Margyaran_2020_Nature	Margyaran_2020_Nature	https://doi.org/10.1038/s41586-020-2688-8	https://doi.org/10.1038/s41586-020-2688-8	PRJEB65256	NA	NA	850	550	700	context	Bone_petrous	XX	NA	burial_cemetery	1.41264
VK538	VK538	Foggia	Italy	SouthernEurope	Italy_Medieval	41.34	15.26	Margyaran_2020_Nature	Margyaran_2020_Nature	https://doi.org/10.1038/s41586-020-2688-8	https://doi.org/10.1038/s41586-020-2688-8	PRJEB65256	NA	NA	850	550	700	context	Bone_petrous	XY	NA	burial_cemetery	1.25594
NEO830	NEO830	Fontenoce	Italy	SouthernEurope	Italy_Neolithic	43.383	13.55	Allentoft_2024_Nature	Allentoft_2024_Nature	https://doi.org/10.1038/s41586-023-06865-0	https://doi.org/10.1038/s41586-023-06865-0	PRJEB64656	4661	30	5466	5319	5393	direct	Tooth	XX	Adult	burial	0.104507
NEO828	NEO828	Gaudo	Italy	SouthernEurope	Italy_Neolithic	40.416	15.066	Allentoft_2024_Nature	Allentoft_2024_Nature	https://doi.org/10.1038/s41586-023-06865-0	https://doi.org/10.1038/s41586-023-06865-0	PRJEB64656	4400	NA	4839	4652	4746	context	Tooth	XY	NA	burial_tomb	0.0870179
NEO806	NEO806	Grotta Delle Mura	Italy	SouthernEurope	Italy_BronzeAge	40.957	17.29	Allentoft_2024_Nature	Allentoft_2024_Nature	https://doi.org/10.1038/s41586-023-06865-0	https://doi.org/10.1038/s41586-023-06865-0	PRJEB64656	3014	26	3141	2885	3013	direct	Tooth	XY	NA	cave	1.32853
NEO823	NEO823	Grotta Nisco	Italy	SouthernEurope	Italy_Chalcolithic	40.883	16.733	Allentoft_2024_Nature	Allentoft_2024_Nature	https://doi.org/10.1038/s41586-023-06865-0	https://doi.org/10.1038/s41586-023-06865-0	PRJEB64656	4100	NA	4802	4527	4665	context	Tooth	XY	NA	cave	0.404578
RISE486	RISE486	Lombardy, Remedello di Sotto	Italy	SouthernEurope	Italy_Neolithic	45.26	10.38	Allentoft_2015_Nature	Allentoft_2015_Nature	https://doi.org/10.1038/nature14507	https://doi.org/10.1038/nature14507	PRJEB65256	3595	55	4084	3723	3903.5	direct	Tooth	XY	Adult	burial_cemetery	0.16459
RISE487	RISE487	Lombardy, Remedello di Sotto	Italy	SouthernEurope	Italy_Neolithic	45.26	10.38	Allentoft_2015_Nature	Allentoft_2015_Nature	https://doi.org/10.1038/nature14507	https://doi.org/10.1038/nature14507	PRJEB65256	4557	28	5433	5057	5245	direct	Tooth	XY	Juvenile	burial_cemetery	0.219959
RISE489	RISE489	Lombardy, Remedello di Sotto	Italy	SouthernEurope	Italy_Neolithic	45.26	10.38	Allentoft_2015_Nature	Allentoft_2015_Nature	https://doi.org/10.1038/nature14507	https://doi.org/10.1038/nature14507	PRJEB65256	4185	70	4858	4528	4693	direct	Tooth	XY	Adult	burial_cemetery	0.507589
NEO695	NEO695	Maddalena di Muccia	Italy	SouthernEurope	Italy_Neolithic	43.075	13.059	Allentoft_2024_Nature	Allentoft_2024_Nature	https://doi.org/10.1038/s41586-023-06865-0	https://doi.org/10.1038/s41586-023-06865-0	PRJEB64656	6608	41	7421	7167	7294	direct	Tooth	XX	Adult	burial	0.431411
NEO834	NEO834	Mora Cavorso	Italy	SouthernEurope	Italy_Neolithic	41.87	13.283	Allentoft_2024_Nature	Allentoft_2024_Nature	https://doi.org/10.1038/s41586-023-06865-0	https://doi.org/10.1038/s41586-023-06865-0	PRJEB64656	6499	41	7502	7318	7410	direct	Tooth	XY	Adult	cave	0.0835608
RISE470	RISE470	Olmo di Nogara	Italy	SouthernEurope	Italy_BronzeAge	45.178	11.053	this_study_Allentoft_2015_Nature	this_study_Allentoft_2015_Nature	NA	NA	PRJEB65256	3211	38	3557	3363	3460	direct	Tooth	NA	Adult	burial_cemetery	NA
NEO696	CGG019380	Ripa Bianca	Italy	SouthernEurope	Italy_Medieval	43.716	13.099	McColl_2024_biorxiv	McColl_2024_biorxiv	https://doi.org/10.1101/2024.03.13.584607	https://doi.org/10.1101/2024.03.13.584607	PRJEB65256	1205	38	1271	976	1123.5	direct	Tooth	XX	NA	NA	NA
RISE521	RISE521	Valdaro	Italy	SouthernEurope	Italy_Neolithic	45.137	10.853	this_study_Allentoft_2015_Nature	this_study_Allentoft_2015_Nature	NA	NA	PRJEB65256	NA	NA	NA	NA	NA	direct	Tooth	NA	Juvenile	burial_cemetery	NA
NEO631	NEO631	Gruta do Caldeirao	Portugal	SouthernEurope	Iberia_Neolithic_Cardial	39.648	-8.415	Allentoft_2024_Nature	Allentoft_2024_Nature	https://doi.org/10.1038/s41586-023-06865-0	https://doi.org/10.1038/s41586-023-06865-0	PRJEB64656	6237	35	7256	7013	7135	direct	Bone_petrous	XY	NA	cave	1.65969
NEO632	NEO632	Gruta do Caldeirao	Portugal	SouthernEurope	Iberia_Neolithic_Cardial	39.648	-8.415	Allentoft_2024_Nature	Allentoft_2024_Nature	https://doi.org/10.1038/s41586-023-06865-0	https://doi.org/10.1038/s41586-023-06865-0	PRJEB64656	6415	36	7424	7270	7347	direct	Bone_petrous	XY	NA	cave	1.66073
NEO636	CGG018558	Gruta do Caldeirao	Portugal	SouthernEurope	Portugal_Medieval	39.648	-8.415	McColl_2024_biorxiv	McColl_2024_biorxiv	https://doi.org/10.1101/2024.03.13.584607	https://doi.org/10.1101/2024.03.13.584607	PRJEB65256	1213	NA	1276	979	1127.5	direct	Bone_petrous	XY	NA	cave	NA
NEO638	NEO638	Gruta do Caldeirao	Portugal	SouthernEurope	Portugal_Medieval	39.648	-8.415	this_study_Allentoft_2024_Nature	McColl_2024_biorxiv	https://doi.org/10.1101/2024.03.13.584607	https://doi.org/10.1101/2024.03.13.584607	PRJEB65256	1313	26	1306	1080	1193	direct	Bone_petrous	XY	NA	cave	NA
NEO603	NEO603	Sao Paulo 2	Portugal	SouthernEurope	Iberia_Neolithic	38.676	-9.164	Allentoft_2024_Nature	Allentoft_2024_Nature	https://doi.org/10.1038/s41586-023-06865-0	https://doi.org/10.1038/s41586-023-06865-0	PRJEB64656	3911	44	4513	4160	4337	direct	Tooth	XX	NA	burial_tomb	0.0752768
NEO609	NEO609	Sao Paulo 2	Portugal	SouthernEurope	Iberia_Neolithic	38.676	-9.164	Allentoft_2024_Nature	Allentoft_2024_Nature	https://doi.org/10.1038/s41586-023-06865-0	https://doi.org/10.1038/s41586-023-06865-0	PRJEB64656	3901	31	4420	4241	4331	direct	Tooth	XY	NA	burial_tomb	0.134584
RISE543	RISE543	Torre Velha 3	Portugal	SouthernEurope	Portugal_BronzeAge	37.969	-7.519	this_study_Allentoft_2015_Nature	this_study_Allentoft_2015_Nature	NA	NA	PRJEB65256	NA	NA	NA	NA	NA	direct	Tooth	NA	NA	burial_cemetery	NA
NEO721	NEO721	Camino de las Yeseras	Spain	SouthernEurope	Iberia_Neolithic	40.439	-3.501	Allentoft_2024_Nature	Allentoft_2024_Nature	https://doi.org/10.1038/s41586-023-06865-0	https://doi.org/10.1038/s41586-023-06865-0	PRJEB64656	4021	30	4572	4418	4495	direct	Tooth	XX	NA	burial_tomb	0.358211
NEO646	NEO646	El Mazo	Spain	SouthernEurope	Iberia_Mesolithic	43.404	-4.707	Allentoft_2024_Nature	Allentoft_2024_Nature	https://doi.org/10.1038/s41586-023-06865-0	https://doi.org/10.1038/s41586-023-06865-0	PRJEB64656	7642	44	8365	8182	8274	direct	Tooth	XX	Adult	cave	1.59027
NEO938	NEO938	El Mazo	Spain	SouthernEurope	Iberia_Mesolithic	43.404	-4.707	Allentoft_2024_Nature	Allentoft_2024_Nature	https://doi.org/10.1038/s41586-023-06865-0	https://doi.org/10.1038/s41586-023-06865-0	PRJEB64656	7178	41	7966	7789	7878	direct	Tooth	XX	Adult	cave	0.475151
NEO648	NEO648	El Toral III	Spain	SouthernEurope	Iberia_Mesolithic	43.402	-4.707	Allentoft_2024_Nature	Allentoft_2024_Nature	https://doi.org/10.1038/s41586-023-06865-0	https://doi.org/10.1038/s41586-023-06865-0	PRJEB64656	6812	46	7616	7432	7524	direct	Tooth	XY	Adult	cave	1.84428
NEO649	NEO649	El Toral III	Spain	SouthernEurope	Iberia_BronzeAge	43.402	-4.707	Allentoft_2024_Nature	Allentoft_2024_Nature	https://doi.org/10.1038/s41586-023-06865-0	https://doi.org/10.1038/s41586-023-06865-0	PRJEB64656	3801	33	4241	3991	4116	direct	Tooth	XY	Adult	cave	0.197676
NEO650	NEO650	El Toral III	Spain	SouthernEurope	Iberia_BronzeAge	43.402	-4.707	Allentoft_2024_Nature	Allentoft_2024_Nature	https://doi.org/10.1038/s41586-023-06865-0	https://doi.org/10.1038/s41586-023-06865-0	PRJEB64656	3779	32	4234	3986	4110	direct	Tooth	XY	Adult	cave	0.0743782
NEO653	NEO653	El Toral III	Spain	SouthernEurope	Iberia_BronzeAge	43.402	-4.707	Allentoft_2024_Nature	Allentoft_2024_Nature	https://doi.org/10.1038/s41586-023-06865-0	https://doi.org/10.1038/s41586-023-06865-0	PRJEB64656	3233	31	3467	3368	3418	direct	Tooth	XX	Adult	cave	0.283734
NEO694	NEO694	Santa Maira	Spain	SouthernEurope	Iberia_Mesolithic	38.73	-0.463	Allentoft_2024_Nature	Allentoft_2024_Nature	https://doi.org/10.1038/s41586-023-06865-0	https://doi.org/10.1038/s41586-023-06865-0	PRJEB64656	8540	50	9598	9446	9522	direct	Tooth	XY	NA	cave	0.284759
NEO110	NEO110	Aknashen	Armenia	WesternAsia	Armenia_Neolithic	40.101	44.294	Allentoft_2024_Nature	Allentoft_2024_Nature	https://doi.org/10.1038/s41586-023-06865-0	https://doi.org/10.1038/s41586-023-06865-0	PRJEB64656	6986	52	7681	7507	7594	direct	Bone_other	XX	Infant	loose_settlement	0.060484
NEO111	NEO111	Aknashen	Armenia	WesternAsia	Armenia_Historical	40.101	44.294	this_study_Allentoft_2024_Nature	Allentoft_2024_Nature	NA	https://doi.org/10.1038/s41586-023-06865-0	PRJEB65256	261	29	463	0	231.5	direct	Bone_other	XX	NA	NA	NA
RISE396	RISE396	Kapan	Armenia	WesternAsia	Armenia_BronzeAge	39.2	46.4	Allentoft_2015_Nature	Allentoft_2015_Nature	https://doi.org/10.1038/nature14507	https://doi.org/10.1038/nature14507	PRJEB65256	2879	31	3142	2887	3014.5	direct	Mixed	NA	Adult	burial	NA
RISE397	RISE397	Kapan	Armenia	WesternAsia	Armenia_BronzeAge	39.2	46.4	Allentoft_2015_Nature	Allentoft_2015_Nature	https://doi.org/10.1038/nature14507	https://doi.org/10.1038/nature14507	PRJEB65256	2807	31	2998	2805	2901.5	direct	Mixed	XY	Juvenile	burial	0.392223
DA31	DA31	Lchascehn t 199_16	Armenia	WesternAsia	Armenia_BronzeAge	40.52	44.93	Damgaard_2018_Nature	Damgaard_2018_Nature	https://doi.org/10.1038/s41586-018-0094-2	https://doi.org/10.1038/s41586-018-0094-2	PRJEB65256	NA	NA	3340	3287	3313.5	context	NA	XY	NA	burial_tomb	0.345011
DA35	DA35	Lchascehn t 211_46	Armenia	WesternAsia	Armenia_BronzeAge	40.52	44.93	Damgaard_2018_Nature	Damgaard_2018_Nature	https://doi.org/10.1038/s41586-018-0094-2	https://doi.org/10.1038/s41586-018-0094-2	PRJEB65256	3050	42	3340	3287	3313.5	direct	NA	XX	NA	burial_tomb	1.61874
RISE399	RISE399	Nerkin Naver	Armenia	WesternAsia	Armenia_BronzeAge	40.32	44.3	this_study_Allentoft_2015_Nature	this_study_Allentoft_2015_Nature	NA	NA	PRJEB65256	3682	35	4145	3906	4025.5	direct	Tooth	NA	Maturus	burial_cemetery	NA
RISE413	RISE413	Nerquin Getashen	Armenia	WesternAsia	Armenia_BronzeAge	40.14	45.26	Allentoft_2015_Nature	Allentoft_2015_Nature	https://doi.org/10.1038/nature14507	https://doi.org/10.1038/nature14507	PRJEB65256	3493	34	3856	3648	3752	direct	Tooth	NA	Adult	burial	NA
RISE416	RISE416	Nerquin Getashen	Armenia	WesternAsia	Armenia_BronzeAge	40.14	45.26	Allentoft_2015_Nature	Allentoft_2015_Nature	https://doi.org/10.1038/nature14507	https://doi.org/10.1038/nature14507	PRJEB65256	3259	40	3593	3395	3494	direct	Tooth	NA	Infant	burial	NA
RISE423	RISE423	Nerquin Getashen	Armenia	WesternAsia	Armenia_BronzeAge	40.14	45.26	Allentoft_2015_Nature	Allentoft_2015_Nature	https://doi.org/10.1038/nature14507	https://doi.org/10.1038/nature14507	PRJEB65256	3038	32	3352	3161	3256.5	direct	Tooth	XY	Adult	burial	0.365607
RISE403	RISE403	Norabak	Armenia	WesternAsia	Armenia_BronzeAge	40.15	45.86	this_study_Allentoft_2015_Nature	Allentoft_2015_Nature	NA	https://doi.org/10.1038/nature14507	PRJEB65256	2519	30	2743	2491	2617	direct	Tooth	NA	Adult	burial_cemetery	NA
RISE407	RISE407	Norabak	Armenia	WesternAsia	Armenia_BronzeAge	40.15	45.86	Allentoft_2015_Nature	Allentoft_2015_Nature	https://doi.org/10.1038/nature14507	https://doi.org/10.1038/nature14507	PRJEB65256	2827	40	3065	2845	2955	direct	Tooth	XX	Infant	burial_cemetery	0.186872
RISE408	RISE408	Norabak	Armenia	WesternAsia	Armenia_BronzeAge	40.15	45.86	Allentoft_2015_Nature	Allentoft_2015_Nature	https://doi.org/10.1038/nature14507	https://doi.org/10.1038/nature14507	PRJEB65256	2908	32	3159	2959	3059	direct	Tooth	NA	Adult	burial_cemetery	NA
RISE412	RISE412	Noratus	Armenia	WesternAsia	Armenia_BronzeAge	40.38	45.18	Allentoft_2015_Nature	Allentoft_2015_Nature	https://doi.org/10.1038/nature14507	https://doi.org/10.1038/nature14507	PRJEB65256	2885	31	3143	2895	3019	direct	Tooth	NA	Adult	burial	NA
NEO281	NEO281	Kotias Klde	Georgia	WesternAsia	Georgia_Mesolithic	42.22	43.32	Allentoft_2024_Nature	Allentoft_2024_Nature	https://doi.org/10.1038/s41586-023-06865-0	https://doi.org/10.1038/s41586-023-06865-0	PRJEB64656	8735	44	9894	9552	9723	direct	Tooth	XY	NA	cave	3.60788
NEO283	NEO283	Kotias Klde	Georgia	WesternAsia	Georgia_UpperPaleolithic	42.22	43.32	Allentoft_2024_Nature	Allentoft_2024_Nature	https://doi.org/10.1038/s41586-023-06865-0	https://doi.org/10.1038/s41586-023-06865-0	PRJEB64656	21412	194	26009	25261	25635	direct	Tooth	XX	NA	cave	0.78598
NEO816	NEO816	Tepe Guran	Iran	WesternAsia	Iran_Neolithic	33.756	47.097	Allentoft_2024_Nature	Allentoft_2024_Nature	https://doi.org/10.1038/s41586-023-06865-0	https://doi.org/10.1038/s41586-023-06865-0	PRJEB64656	8300	NA	8950	8450	8700	context	Bone_petrous	XY	Adult	burial_tomb	0.940243
NEO817	NEO817	Tepe Guran	Iran	WesternAsia	Iran_Neolithic	33.756	47.097	Allentoft_2024_Nature	Allentoft_2024_Nature	https://doi.org/10.1038/s41586-023-06865-0	https://doi.org/10.1038/s41586-023-06865-0	PRJEB64656	8379	29	9482	9301	9392	direct	Bone_petrous	XX	Adult	burial_tomb	0.031465
NEO819	NEO819	Tepe Guran	Iran	WesternAsia	Iran_Neolithic	33.756	47.097	Allentoft_2024_Nature	Allentoft_2024_Nature	https://doi.org/10.1038/s41586-023-06865-0	https://doi.org/10.1038/s41586-023-06865-0	PRJEB64656	8309	26	9436	9145	9291	direct	Bone_petrous	XX	Adult	burial_tomb	0.297114
MA2195	MA2195	Kalehoyuk	Turkey	WesternAsia	Anatolia_Medieval_Ottoman	39.35	33.79	Damgaard_2018_Science	Damgaard_2018_Science	https://doi.org/10.1126/science.aar7711	https://doi.org/10.1126/science.aar7711	PRJEB65256	NA	NA	NA	NA	500	context	NA	XX	Adult	burial	0.894041
MA2196	MA2196	Kalehoyuk	Turkey	WesternAsia	Anatolia_Medieval_Ottoman	39.35	33.79	Damgaard_2018_Science	Damgaard_2018_Science	https://doi.org/10.1126/science.aar7711	https://doi.org/10.1126/science.aar7711	PRJEB65256	NA	NA	NA	NA	500	context	NA	XX	Juvenile	burial	0.269603
MA2197	MA2197	Kalehoyuk	Turkey	WesternAsia	Anatolia_IronAge_Hellenistic	39.35	33.79	Damgaard_2018_Science	Damgaard_2018_Science	https://doi.org/10.1126/science.aar7711	https://doi.org/10.1126/science.aar7711	PRJEB65256	NA	NA	3250	2550	2900	context	NA	XX	Juvenile	burial	0.118697
MA2198	MA2198	Kalehoyuk	Turkey	WesternAsia	Anatolia_IronAge_Hellenistic	39.35	33.79	Damgaard_2018_Science	Damgaard_2018_Science	https://doi.org/10.1126/science.aar7711	https://doi.org/10.1126/science.aar7711	PRJEB65256	NA	NA	3250	2550	2900	context	NA	XX	NA	burial	0.770291
MA2200	MA2200	Kalehoyuk	Turkey	WesternAsia	Anatolia_BronzeAge_OldHittite	39.35	33.79	Damgaard_2018_Science	Damgaard_2018_Science	https://doi.org/10.1126/science.aar7711	https://doi.org/10.1126/science.aar7711	PRJEB65256	NA	NA	4450	3150	3800	context	NA	XY	NA	burial	2.32183
MA2203	MA2203	Kalehoyuk	Turkey	WesternAsia	Anatolia_BronzeAge_OldHittite	39.35	33.79	Damgaard_2018_Science	Damgaard_2018_Science	https://doi.org/10.1126/science.aar7711	https://doi.org/10.1126/science.aar7711	PRJEB65256	NA	NA	4450	3150	3800	context	NA	XX	Juvenile	burial	0.946557
MA2205	MA2205	Kalehoyuk	Turkey	WesternAsia	Anatolia_BronzeAge_Assyrian	39.35	33.79	Damgaard_2018_Science	Damgaard_2018_Science	https://doi.org/10.1126/science.aar7711	https://doi.org/10.1126/science.aar7711	PRJEB65256	NA	NA	4450	3150	3800	context	NA	XY	Juvenile	burial	0.815869
MA2206	MA2206	Kalehoyuk	Turkey	WesternAsia	Anatolia_BronzeAge_Assyrian	39.35	33.79	Damgaard_2018_Science	Damgaard_2018_Science	https://doi.org/10.1126/science.aar7711	https://doi.org/10.1126/science.aar7711	PRJEB65256	NA	NA	4450	3150	3800	context	NA	XX	NA	burial	0.453091
MA2208	MA2208	Kalehoyuk	Turkey	WesternAsia	Anatolia_BronzeAge_Assyrian	39.35	33.79	Damgaard_2018_Science	Damgaard_2018_Science	https://doi.org/10.1126/science.aar7711	https://doi.org/10.1126/science.aar7711	PRJEB65256	NA	NA	4450	3150	3800	context	NA	XY	NA	burial	0.113404
MA2210	MA2210	Ovaoren	Turkey	WesternAsia	Anatolia_BronzeAge	38.63	34.3	Damgaard_2018_Science	Damgaard_2018_Science	https://doi.org/10.1126/science.aar7711	https://doi.org/10.1126/science.aar7711	PRJEB65256	NA	NA	4950	4450	4700	context	NA	XX	NA	burial_mass	0.914708
MA2212	MA2212	Ovaoren	Turkey	WesternAsia	Anatolia_BronzeAge	38.63	34.3	Damgaard_2018_Science	Damgaard_2018_Science	https://doi.org/10.1126/science.aar7711	https://doi.org/10.1126/science.aar7711	PRJEB65256	NA	NA	4950	4450	4700	context	NA	XY	NA	burial_mass	0.987845
MA2213	MA2213	Ovaoren	Turkey	WesternAsia	Anatolia_BronzeAge	38.63	34.3	Damgaard_2018_Science	Damgaard_2018_Science	https://doi.org/10.1126/science.aar7711	https://doi.org/10.1126/science.aar7711	PRJEB65256	NA	NA	4950	4450	4700	context	NA	XX	NA	burial_mass	1.2409
NEO812	NEO812	Grotte du Gazel	France	WesternEurope	France_Neolithic_Cardial	43.324	2.42	Allentoft_2024_Nature	Allentoft_2024_Nature	https://doi.org/10.1038/s41586-023-06865-0	https://doi.org/10.1038/s41586-023-06865-0	PRJEB64656	5740	NA	6636	6453	6545	context	Bone_petrous	XX	Infant	cave	6.54236
NEO813	NEO813	Grotte du Gazel	France	WesternEurope	France_Neolithic_Cardial	43.324	2.42	Allentoft_2024_Nature	Allentoft_2024_Nature	https://doi.org/10.1038/s41586-023-06865-0	https://doi.org/10.1038/s41586-023-06865-0	PRJEB64656	5740	32	6637	6445	6541	direct	Bone_petrous	XX	Adult	cave	4.95434
NEO119	NEO119	Grotte Mandrin	France	WesternEurope	France_Neolithic	44.466	4.766	Allentoft_2024_Nature	Allentoft_2024_Nature	https://doi.org/10.1038/s41586-023-06865-0	https://doi.org/10.1038/s41586-023-06865-0	PRJEB64656	3936	40	4518	4246	4382	direct	Bone_petrous	XX	NA	cave	0.108851
NEO120	NEO120	Grotte Mandrin	France	WesternEurope	France_BronzeAge	44.466	4.766	Allentoft_2024_Nature	Allentoft_2024_Nature	https://doi.org/10.1038/s41586-023-06865-0	https://doi.org/10.1038/s41586-023-06865-0	PRJEB64656	3162	45	3466	3251	3359	direct	Bone_petrous	XX	NA	cave	0.103195
NEO121	NEO121	Grotte Mandrin	France	WesternEurope	France_Neolithic	44.466	4.766	Allentoft_2024_Nature	Allentoft_2024_Nature	https://doi.org/10.1038/s41586-023-06865-0	https://doi.org/10.1038/s41586-023-06865-0	PRJEB64656	4002	60	4798	4255	4527	direct	Bone_petrous	XY	NA	cave	0.530892
RISE558	RISE558	Augsburg	Germany	WesternEurope	Germany_BronzeAge	48.33	10.895	this_study_Allentoft_2015_Nature	Allentoft_2015_Nature	NA	https://doi.org/10.1038/nature14507	PRJEB65256	NA	35	NA	NA	NA	context	Tooth	NA	Adult	burial_cemetery	NA
RISE559	RISE559	Augsburg	Germany	WesternEurope	Germany_BronzeAge_Beaker	48.33	10.9	Allentoft_2015_Nature	Allentoft_2015_Nature	https://doi.org/10.1038/nature14507	https://doi.org/10.1038/nature14507	PRJEB65256	3855	55	4411	4157	4284	direct	Tooth	XX	Adult	burial_cemetery	0.135879
RISE560	RISE560	Augsburg	Germany	WesternEurope	Germany_BronzeAge	48.33	10.895	Allentoft_2015_Nature	Allentoft_2015_Nature	https://doi.org/10.1038/nature14507	https://doi.org/10.1038/nature14507	PRJEB65256	NA	NA	4450	3950	4200	context	Tooth	NA	Adult	burial_cemetery	NA
RISE446	RISE446	Bergrheinfeld	Germany	WesternEurope	Germany_Neolithic_CWC	50.01	10.18	Allentoft_2015_Nature	Allentoft_2015_Nature	https://doi.org/10.1038/nature14507	https://doi.org/10.1038/nature14507	PRJEB65256	4015	38	4779	4415	4597	direct	Tooth	XY	Adult	burial_cemetery	0.167855
RISE561	I5019	Kunzing-Bruck	Germany	WesternEurope	Germany_BronzeAge	48.665	13.074	Olalde_2018_Nature	Olalde_2018_Nature	https://doi.org/10.1038/nature25738	https://doi.org/10.1038/nature25738	PRJEB65256	NA	NA	4450	3950	4200	context	Tooth	NA	Juvenile	burial_cemetery	NA
RISE562	RISE562	Landau	Germany	WesternEurope	Germany_BronzeAge	48.663	12.707	Allentoft_2015_Nature	Allentoft_2015_Nature	https://doi.org/10.1038/nature14507	https://doi.org/10.1038/nature14507	PRJEB65256	3848	34	4406	4153	4280	context	Tooth	NA	Adult	burial_cemetery	NA
RISE336	RISE336	Lauda-Koenigshofen	Germany	WesternEurope	Germany_BronzeAge	49.545	9.732	this_study_Allentoft_2015_Nature	this_study_Allentoft_2015_Nature	NA	NA	PRJEB65256	3965	31	4523	4298	4410.5	direct	Mixed	NA	Adult	burial_cemetery	NA
RISE556	I5014	Manching-Oberstimm	Germany	WesternEurope	Germany_BronzeAge	48.711	11.453	Olalde_2018_Nature	Olalde_2018_Nature	https://doi.org/10.1038/nature25738	https://doi.org/10.1038/nature25738	PRJEB65256	NA	NA	4450	3950	4200	context	Tooth	NA	Adult	burial	NA
RISE563	RISE563	Osterhofen-Altenmarkt	Germany	WesternEurope	Germany_BronzeAge_Beaker	48.69	13.02	Allentoft_2015_Nature	Allentoft_2015_Nature	https://doi.org/10.1038/nature14507	https://doi.org/10.1038/nature14507	PRJEB65256	3955	35	4522	4462	4492	direct	Tooth	XY	Adult	burial_cemetery	0.365723
RISE564	RISE564	Osterhofen-Altenmarkt	Germany	WesternEurope	Germany_BronzeAge	48.691	13.016	Allentoft_2015_Nature	Allentoft_2015_Nature	https://doi.org/10.1038/nature14507	https://doi.org/10.1038/nature14507	PRJEB65256	NA	NA	4750	3750	4250	context	Tooth	NA	Adult	burial_cemetery	NA
RISE565	I5023	Osterhofen-Altenmarkt	Germany	WesternEurope	Germany_BronzeAge	48.691	13.016	Olalde_2018_Nature	Allentoft_2015_Nature	https://doi.org/10.1038/nature25738	https://doi.org/10.1038/nature14507	PRJEB65256	NA	NA	4450	3950	4200	context	Tooth	NA	Adult	burial_cemetery	NA
RISE473	RISE473	Regensburg-Dechbetten	Germany	WesternEurope	Germany_BronzeAge	49.008	12.058	this_study_Allentoft_2015_Nature	this_study_Allentoft_2015_Nature	NA	NA	PRJEB65256	3237	32	3560	3386	3473	direct	Tooth	NA	Adult	burial	NA
RISE478	RISE478	Schoengeising	Germany	WesternEurope	Germany_BronzeAge	48.133	11.196	Muehlemann_2018_Nature	Muehlemann_2018_Nature	https://doi.org/10.1038/s41586-018-0097-z	https://doi.org/10.1038/s41586-018-0097-z	PRJEB65256	3164	34	3455	3270	3362.5	direct	Tooth	NA	Adult	burial_tomb	NA
RISE434	RISE434	Tiefbrunn	Germany	WesternEurope	Germany_BronzeAge	48.932	12.259	Allentoft_2015_Nature	Allentoft_2015_Nature	https://doi.org/10.1038/nature14507	https://doi.org/10.1038/nature14507	PRJEB65256	4161	34	4830	4580	4705	direct	Tooth	NA	Adult	burial	NA
RISE435	RISE435	Tiefbrunn	Germany	WesternEurope	Germany_BronzeAge	48.932	12.259	Allentoft_2015_Nature	Allentoft_2015_Nature	https://doi.org/10.1038/nature14507	https://doi.org/10.1038/nature14507	PRJEB65256	4094	33	4813	4448	4630.5	direct	Tooth	NA	Infant	burial	NA
RISE436	RISE436	Tiefbrunn	Germany	WesternEurope	Germany_BronzeAge	48.932	12.259	Allentoft_2015_Nature	Allentoft_2015_Nature	https://doi.org/10.1038/nature14507	https://doi.org/10.1038/nature14507	PRJEB65256	4124	31	4818	4530	4674	direct	Tooth	NA	Adult	burial	NA
RISE471	RISE471	Untermeitingen	Germany	WesternEurope	Germany_BronzeAge	48.17	10.814	Allentoft_2015_Nature	Allentoft_2015_Nature	https://doi.org/10.1038/nature14507	https://doi.org/10.1038/nature14507	PRJEB65256	3330	29	3637	3480	3558.5	direct	Tooth	NA	Adult	burial_tomb	NA
RISE440	RISE440	Wolkshausen	Germany	WesternEurope	Germany_BronzeAge	49.619	9.996	this_study_Allentoft_2015_Nature	this_study_Allentoft_2015_Nature	NA	NA	PRJEB65256	3968	33	4524	4299	4411.5	direct	Tooth	NA	Adult	burial_cemetery	NA
NEO845	CGG020723	Randwick	Great Britain	WesternEurope	Britain_IronAge	51.76	-2.254	McColl_2024_biorxiv	McColl_2024_biorxiv	https://doi.org/10.1101/2024.03.13.584607	https://doi.org/10.1101/2024.03.13.584607	PRJEB65256	1945	24	1990	1740	1865	direct	Tooth	XY	NA	burial_tomb	NA
NEO846	CGG020724	Randwick	Great Britain	WesternEurope	Britain_IronAge	51.76	-2.254	McColl_2024_biorxiv	McColl_2024_biorxiv	https://doi.org/10.1101/2024.03.13.584607	https://doi.org/10.1101/2024.03.13.584607	PRJEB65256	1783	31	1818	1546	1682	direct	Tooth	XY	NA	burial_tomb	NA
VK543	VK543	Ireland	Ireland	WesternEurope	Ireland_Medieval	53.51	-10.13	Margyaran_2020_Nature	Margyaran_2020_Nature	https://doi.org/10.1038/s41586-020-2688-8	https://doi.org/10.1038/s41586-020-2688-8	PRJEB65256	NA	NA	1050	950	1000	context	Bone_petrous	XY	Adult	burial	1.04422
VK544	VK544	Ireland	Ireland	WesternEurope	Ireland_Medieval	53.39	-6.3	Margyaran_2020_Nature	Margyaran_2020_Nature	https://doi.org/10.1038/s41586-020-2688-8	https://doi.org/10.1038/s41586-020-2688-8	PRJEB65256	NA	NA	1050	950	1000	context	Bone_petrous	XX	Adult	burial	1.64352
VK545	VK545	Ireland	Ireland	WesternEurope	Ireland_Medieval	53.34	-6.27	Margyaran_2020_Nature	Margyaran_2020_Nature	https://doi.org/10.1038/s41586-020-2688-8	https://doi.org/10.1038/s41586-020-2688-8	PRJEB65256	NA	NA	1285	1085	1185	direct	Bone_petrous	XY	Adult	burial	1.93211
VK546	VK546	Ireland_08E693	Ireland	WesternEurope	Ireland_VikingAge	53.34	-6.3	Margyaran_2020_Nature	Margyaran_2020_Nature	https://doi.org/10.1038/s41586-020-2688-8	https://doi.org/10.1038/s41586-020-2688-8	PRJEB65256	NA	NA	1050	850	950	context	Tooth	XY	Adult	burial	0.094
VK170	VK170	Balladoole	UK	WesternEurope	Britain_VikingAge	54.08	-4.68	Margyaran_2020_Nature	Margyaran_2020_Nature	https://doi.org/10.1038/s41586-020-2688-8	https://doi.org/10.1038/s41586-020-2688-8	PRJEB65256	NA	NA	1050	850	950	context	Mixed	XY	Adult	burial	1.27321
NEO624	NEO624	Banks tomb	UK	WesternEurope	Britain_Neolithic_Megalithic	58.734	-2.937	Allentoft_2024_Nature	Allentoft_2024_Nature	https://doi.org/10.1038/s41586-023-06865-0	https://doi.org/10.1038/s41586-023-06865-0	PRJEB64656	4368	32	4961	4832	4897	direct	Bone_other	XX	Infant	burial_tomb	2.09993
NEO625	NEO625	Banks tomb	UK	WesternEurope	Britain_Neolithic_Megalithic	58.734	-2.937	Allentoft_2024_Nature	Allentoft_2024_Nature	https://doi.org/10.1038/s41586-023-06865-0	https://doi.org/10.1038/s41586-023-06865-0	PRJEB64656	4532	37	5283	4876	5080	direct	Tooth	XY	Adult	burial_tomb	1.07208
NEO626	NEO626	Banks tomb	UK	WesternEurope	Britain_Neolithic_Megalithic	58.734	-2.937	Allentoft_2024_Nature	Allentoft_2024_Nature	https://doi.org/10.1038/s41586-023-06865-0	https://doi.org/10.1038/s41586-023-06865-0	PRJEB64656	4570	36	5284	4879	5082	direct	Tooth	XY	Adult	burial_tomb	0.371939
NEO627	NEO627	Banks tomb	UK	WesternEurope	Britain_Neolithic_Megalithic	58.734	-2.937	Allentoft_2024_Nature	Allentoft_2024_Nature	https://doi.org/10.1038/s41586-023-06865-0	https://doi.org/10.1038/s41586-023-06865-0	PRJEB64656	4529	35	5291	4973	5132	direct	Tooth	XY	Infant	burial_tomb	0.449523
NEO630	NEO630	Banks tomb	UK	WesternEurope	Britain_Neolithic_Megalithic	58.734	-2.937	Allentoft_2024_Nature	Allentoft_2024_Nature	https://doi.org/10.1038/s41586-023-06865-0	https://doi.org/10.1038/s41586-023-06865-0	PRJEB64656	4364	29	4961	4833	4897	direct	Tooth	XY	Adult	burial_tomb	0.211903
NEO717	NEO717	Banks tomb	UK	WesternEurope	Britain_Neolithic_Megalithic	58.734	-2.937	Allentoft_2024_Nature	Allentoft_2024_Nature	https://doi.org/10.1038/s41586-023-06865-0	https://doi.org/10.1038/s41586-023-06865-0	PRJEB64656	4378	32	4961	4738	4850	direct	Tooth	XY	NA	burial_tomb	0.481287
VK171	VK171	Cardiff	UK	WesternEurope	Britain_VikingAge	53.3	-4.22	Margyaran_2020_Nature	Margyaran_2020_Nature	https://doi.org/10.1038/s41586-020-2688-8	https://doi.org/10.1038/s41586-020-2688-8	PRJEB65256	NA	NA	950	750	850	context	Tooth	XX	Juvenile	burial	0.112747
VK256	VK256	Dorset	UK	WesternEurope	Britain_VikingAge	50.67	-2.47	Margyaran_2020_Nature	Margyaran_2020_Nature	https://doi.org/10.1038/s41586-020-2688-8	https://doi.org/10.1038/s41586-020-2688-8	PRJEB65256	NA	NA	980	925	953	direct	Bone_petrous	XY	Adult	burial_mass	1.42103
VK257	VK257	Dorset	UK	WesternEurope	Britain_VikingAge	50.67	-2.47	Margyaran_2020_Nature	Margyaran_2020_Nature	https://doi.org/10.1038/s41586-020-2688-8	https://doi.org/10.1038/s41586-020-2688-8	PRJEB65256	NA	NA	980	925	953	direct	Bone_petrous	XY	Adult	burial_mass	1.06193
VK258	VK258	Dorset	UK	WesternEurope	Britain_VikingAge	50.67	-2.47	Margyaran_2020_Nature	Margyaran_2020_Nature	https://doi.org/10.1038/s41586-020-2688-8	https://doi.org/10.1038/s41586-020-2688-8	PRJEB65256	NA	NA	980	925	953	direct	Bone_petrous	XY	Adult	burial_mass	1.06675
VK259	VK259	Dorset	UK	WesternEurope	Britain_VikingAge	50.67	-2.47	Margyaran_2020_Nature	Margyaran_2020_Nature	https://doi.org/10.1038/s41586-020-2688-8	https://doi.org/10.1038/s41586-020-2688-8	PRJEB65256	NA	NA	980	925	953	direct	Bone_petrous	XY	Adult	burial_mass	1.23443
VK260	VK260	Dorset	UK	WesternEurope	Britain_VikingAge	50.67	-2.47	Margyaran_2020_Nature	Margyaran_2020_Nature	https://doi.org/10.1038/s41586-020-2688-8	https://doi.org/10.1038/s41586-020-2688-8	PRJEB65256	NA	NA	980	925	953	direct	Bone_petrous	XY	Adult	burial_mass	0.944051
VK261	VK261	Dorset	UK	WesternEurope	Britain_VikingAge	50.67	-2.47	Margyaran_2020_Nature	Margyaran_2020_Nature	https://doi.org/10.1038/s41586-020-2688-8	https://doi.org/10.1038/s41586-020-2688-8	PRJEB65256	NA	NA	980	925	953	direct	Bone_petrous	XY	Adult	burial_mass	1.09464
VK262	VK262	Dorset	UK	WesternEurope	Britain_VikingAge	50.67	-2.47	Margyaran_2020_Nature	Margyaran_2020_Nature	https://doi.org/10.1038/s41586-020-2688-8	https://doi.org/10.1038/s41586-020-2688-8	PRJEB65256	NA	NA	980	925	953	direct	Bone_petrous	XY	Adult	burial_mass	1.27279
VK263	VK263	Dorset	UK	WesternEurope	Britain_VikingAge	50.67	-2.47	Margyaran_2020_Nature	Margyaran_2020_Nature	https://doi.org/10.1038/s41586-020-2688-8	https://doi.org/10.1038/s41586-020-2688-8	PRJEB65256	NA	NA	980	925	953	direct	Bone_petrous	XY	Adult	burial_mass	1.43398
VK264	VK264	Dorset	UK	WesternEurope	Britain_VikingAge	50.67	-2.47	Margyaran_2020_Nature	Margyaran_2020_Nature	https://doi.org/10.1038/s41586-020-2688-8	https://doi.org/10.1038/s41586-020-2688-8	PRJEB65256	NA	NA	980	925	953	direct	Bone_petrous	XY	Adult	burial_mass	1.03469
VK449	VK449	Dorset	UK	WesternEurope	Britain_VikingAge	50.67	-2.47	Margyaran_2020_Nature	Margyaran_2020_Nature	https://doi.org/10.1038/s41586-020-2688-8	https://doi.org/10.1038/s41586-020-2688-8	PRJEB65256	NA	NA	980	925	953	direct	Bone_petrous	XY	Adult	burial_mass	1.49335
NEO847	NEO847	Hetty Peglers Tump	UK	WesternEurope	Britain_Neolithic_Megalithic	51.697	-2.304	Allentoft_2024_Nature	Allentoft_2024_Nature	https://doi.org/10.1038/s41586-023-06865-0	https://doi.org/10.1038/s41586-023-06865-0	PRJEB64656	4767	33	5589	5333	5461	direct	Bone_petrous	XY	Adult	burial_tomb	1.77792
VK203	VK203	Orkney	UK	WesternEurope	Britain_VikingAge	59.13	-3.32	Margyaran_2020_Nature	Margyaran_2020_Nature	https://doi.org/10.1038/s41586-020-2688-8	https://doi.org/10.1038/s41586-020-2688-8	PRJEB65256	NA	NA	950	850	900	context	Tooth	XY	Maturus	burial	1.36426
VK207	VK207	Orkney	UK	WesternEurope	Britain_VikingAge	59.13	-3.32	Margyaran_2020_Nature	Margyaran_2020_Nature	https://doi.org/10.1038/s41586-020-2688-8	https://doi.org/10.1038/s41586-020-2688-8	PRJEB65256	NA	NA	950	850	900	context	Tooth	XX	Adult	burial	0.716349
VK201	VK201	Orkney_Buckquoy	UK	WesternEurope	Britain_VikingAge	59.13	-3.32	Margyaran_2020_Nature	Margyaran_2020_Nature	https://doi.org/10.1038/s41586-020-2688-8	https://doi.org/10.1038/s41586-020-2688-8	PRJEB65256	NA	NA	950	850	900	context	Tooth	XY	NA	burial	1.45881
VK202	VK202	Orkney_Buckquoy	UK	WesternEurope	Britain_VikingAge	59.13	-3.32	Margyaran_2020_Nature	Margyaran_2020_Nature	https://doi.org/10.1038/s41586-020-2688-8	https://doi.org/10.1038/s41586-020-2688-8	PRJEB65256	NA	NA	950	850	900	context	Bone_petrous	XY	NA	burial	1.18347
VK208	VK208	Orkney_BY78, Ar. 1, sk 2	UK	WesternEurope	Britain_VikingAge	59.133	-3.319	Margyaran_2020_Nature	Margyaran_2020_Nature	https://doi.org/10.1038/s41586-020-2688-8	https://doi.org/10.1038/s41586-020-2688-8	PRJEB65256	NA	NA	1050	850	950	context	Tooth	XX	Adult	burial	0.065
VK204	VK204	Orkney_Newark	UK	WesternEurope	Britain_VikingAge	58.93	-2.75	Margyaran_2020_Nature	Margyaran_2020_Nature	https://doi.org/10.1038/s41586-020-2688-8	https://doi.org/10.1038/s41586-020-2688-8	PRJEB65256	NA	NA	950	850	900	context	Tooth	XY	NA	burial_cemetery	1.07545
VK205	VK205	Orkney_Newark	UK	WesternEurope	Britain_VikingAge	58.93	-2.75	Margyaran_2020_Nature	Margyaran_2020_Nature	https://doi.org/10.1038/s41586-020-2688-8	https://doi.org/10.1038/s41586-020-2688-8	PRJEB65256	NA	NA	950	850	900	context	Tooth	XY	NA	burial_cemetery	1.23895
VK206	VK206	Orkney_Newark 71(13)	UK	WesternEurope	Britain_VikingAge	58.93	-2.75	Margyaran_2020_Nature	Margyaran_2020_Nature	https://doi.org/10.1038/s41586-020-2688-8	https://doi.org/10.1038/s41586-020-2688-8	PRJEB65256	NA	NA	1050	850	950	context	Tooth	XX	NA	burial_cemetery	0.01
VK143	VK143	Oxford	UK	WesternEurope	Britain_VikingAge	51.76	-1.26	Margyaran_2020_Nature	Margyaran_2020_Nature	https://doi.org/10.1038/s41586-020-2688-8	https://doi.org/10.1038/s41586-020-2688-8	PRJEB65256	NA	NA	1070	950	1010	context	Mixed	XY	Adult	burial_mass	1.08677
VK144	VK144	Oxford	UK	WesternEurope	Britain_VikingAge	51.76	-1.26	Margyaran_2020_Nature	Margyaran_2020_Nature	https://doi.org/10.1038/s41586-020-2688-8	https://doi.org/10.1038/s41586-020-2688-8	PRJEB65256	NA	NA	1070	950	1010	context	Tooth	XY	Adult	burial_mass	0.165941
VK145	VK145	Oxford	UK	WesternEurope	Britain_VikingAge	51.76	-1.26	Margyaran_2020_Nature	Margyaran_2020_Nature	https://doi.org/10.1038/s41586-020-2688-8	https://doi.org/10.1038/s41586-020-2688-8	PRJEB65256	NA	NA	1070	950	1010	context	Mixed	XY	Adult	burial_mass	1.15793
VK146	VK146	Oxford	UK	WesternEurope	Britain_VikingAge	51.76	-1.26	Margyaran_2020_Nature	Margyaran_2020_Nature	https://doi.org/10.1038/s41586-020-2688-8	https://doi.org/10.1038/s41586-020-2688-8	PRJEB65256	NA	NA	1070	950	1010	context	Mixed	XY	Adult	burial_mass	1.23458
VK147	VK147	Oxford	UK	WesternEurope	Britain_VikingAge	51.76	-1.26	Margyaran_2020_Nature	Margyaran_2020_Nature	https://doi.org/10.1038/s41586-020-2688-8	https://doi.org/10.1038/s41586-020-2688-8	PRJEB65256	NA	NA	1070	950	1010	context	Bone_petrous	XY	Adult	burial_mass	0.860296
VK150	VK150	Oxford	UK	WesternEurope	Britain_VikingAge	51.76	-1.26	Margyaran_2020_Nature	Margyaran_2020_Nature	https://doi.org/10.1038/s41586-020-2688-8	https://doi.org/10.1038/s41586-020-2688-8	PRJEB65256	NA	NA	1070	950	1010	context	Mixed	XY	Adult	burial_mass	1.07668
VK151	VK151	Oxford	UK	WesternEurope	Britain_VikingAge	51.76	-1.26	Margyaran_2020_Nature	Margyaran_2020_Nature	https://doi.org/10.1038/s41586-020-2688-8	https://doi.org/10.1038/s41586-020-2688-8	PRJEB65256	NA	NA	1070	950	1010	context	Mixed	XY	Adult	burial_mass	1.19224
VK165	VK165	Oxford	UK	WesternEurope	Britain_VikingAge	51.76	-1.26	Margyaran_2020_Nature	Margyaran_2020_Nature	https://doi.org/10.1038/s41586-020-2688-8	https://doi.org/10.1038/s41586-020-2688-8	PRJEB65256	NA	NA	1070	950	1010	context	Mixed	XY	Adult	burial_mass	1.15375
VK166	VK166	Oxford	UK	WesternEurope	Britain_VikingAge	51.76	-1.26	Margyaran_2020_Nature	Margyaran_2020_Nature	https://doi.org/10.1038/s41586-020-2688-8	https://doi.org/10.1038/s41586-020-2688-8	PRJEB65256	NA	NA	1070	950	1010	context	Bone_petrous	XY	Adult	burial_mass	4.7035
VK167	VK167	Oxford	UK	WesternEurope	Britain_VikingAge	51.76	-1.26	Margyaran_2020_Nature	Margyaran_2020_Nature	https://doi.org/10.1038/s41586-020-2688-8	https://doi.org/10.1038/s41586-020-2688-8	PRJEB65256	NA	NA	1070	950	1010	context	Mixed	XY	Adult	burial_mass	0.942782
VK168	VK168	Oxford	UK	WesternEurope	Britain_VikingAge	51.76	-1.26	Margyaran_2020_Nature	Margyaran_2020_Nature	https://doi.org/10.1038/s41586-020-2688-8	https://doi.org/10.1038/s41586-020-2688-8	PRJEB65256	NA	NA	1070	950	1010	context	Bone_petrous	XY	Adult	burial_mass	1.24169
VK172	VK172	Oxford	UK	WesternEurope	Britain_VikingAge	51.76	-1.26	Margyaran_2020_Nature	Margyaran_2020_Nature	https://doi.org/10.1038/s41586-020-2688-8	https://doi.org/10.1038/s41586-020-2688-8	PRJEB65256	NA	NA	1070	950	1010	context	Bone_petrous	XY	Adult	burial_mass	1.24036
VK173	VK173	Oxford	UK	WesternEurope	Britain_VikingAge	51.76	-1.26	Margyaran_2020_Nature	Margyaran_2020_Nature	https://doi.org/10.1038/s41586-020-2688-8	https://doi.org/10.1038/s41586-020-2688-8	PRJEB65256	NA	NA	1070	950	1010	context	Bone_petrous	XY	Adult	burial_mass	1.28544
VK174	VK174	Oxford	UK	WesternEurope	Britain_VikingAge	51.76	-1.26	Margyaran_2020_Nature	Margyaran_2020_Nature	https://doi.org/10.1038/s41586-020-2688-8	https://doi.org/10.1038/s41586-020-2688-8	PRJEB65256	NA	NA	1070	950	1010	context	Mixed	XY	Adult	burial_mass	0.98067
VK175	VK175	Oxford	UK	WesternEurope	Britain_VikingAge	51.76	-1.26	Margyaran_2020_Nature	Margyaran_2020_Nature	https://doi.org/10.1038/s41586-020-2688-8	https://doi.org/10.1038/s41586-020-2688-8	PRJEB65256	NA	NA	1070	950	1010	context	Mixed	XY	Adult	burial_mass	0.946389
VK176	VK176	Oxford	UK	WesternEurope	Britain_VikingAge	51.76	-1.26	Margyaran_2020_Nature	Margyaran_2020_Nature	https://doi.org/10.1038/s41586-020-2688-8	https://doi.org/10.1038/s41586-020-2688-8	PRJEB65256	NA	NA	1070	950	1010	context	Bone_petrous	XY	Adult	burial_mass	2.52116
VK177	VK177	Oxford	UK	WesternEurope	Britain_VikingAge	51.76	-1.26	Margyaran_2020_Nature	Margyaran_2020_Nature	https://doi.org/10.1038/s41586-020-2688-8	https://doi.org/10.1038/s41586-020-2688-8	PRJEB65256	NA	NA	1070	950	1010	context	Mixed	XY	Adult	burial_mass	1.10669
VK178	VK178	Oxford	UK	WesternEurope	Britain_VikingAge	51.76	-1.26	Margyaran_2020_Nature	Margyaran_2020_Nature	https://doi.org/10.1038/s41586-020-2688-8	https://doi.org/10.1038/s41586-020-2688-8	PRJEB65256	NA	NA	1070	950	1010	context	Mixed	XY	Adult	burial_mass	0.931461
VK163	VK163	UK_Oxford_#1	UK	WesternEurope	Britain_VikingAge	51.76	-1.26	Margyaran_2020_Nature	Margyaran_2020_Nature	https://doi.org/10.1038/s41586-020-2688-8	https://doi.org/10.1038/s41586-020-2688-8	PRJEB65256	NA	NA	1070	950	1010	context	Bone_petrous	XY	Adult	burial_mass	0.019
VK148	VK148	UK_Oxford_#12	UK	WesternEurope	Britain_VikingAge	51.76	-1.26	Margyaran_2020_Nature	Margyaran_2020_Nature	https://doi.org/10.1038/s41586-020-2688-8	https://doi.org/10.1038/s41586-020-2688-8	PRJEB65256	NA	NA	1070	950	1010	context	Bone_petrous	XY	Adult	burial_mass	0.043
VK149	VK149	UK_Oxford_#13	UK	WesternEurope	Britain_VikingAge	51.76	-1.26	Margyaran_2020_Nature	Margyaran_2020_Nature	https://doi.org/10.1038/s41586-020-2688-8	https://doi.org/10.1038/s41586-020-2688-8	PRJEB65256	NA	NA	1070	950	1010	context	Tooth	XY	Adult	burial_mass	0.008
VK164	VK164	UK_Oxford_#2	UK	WesternEurope	Britain_VikingAge	51.76	-1.26	Margyaran_2020_Nature	Margyaran_2020_Nature	https://doi.org/10.1038/s41586-020-2688-8	https://doi.org/10.1038/s41586-020-2688-8	PRJEB65256	NA	NA	1070	950	1010	context	Tooth	XY	Adult	burial_mass	0.002

## Sheet: S2 - Ancient microbes
Table S2. Ancient microbial species hit summaries
Sample								Microbe							Reference assembly			Metagenomic classificiation				Read Mapping							Coverage evenness				Reference similarity							aDNA damage
Sample ID	Site	Site type	Country	Region	Group label	Age (BP)	Material	Species name	Microbial origin group	Microbial class	Genus taxonomic ID	Genus name	Species taxonomic ID	Previous publication pathogen	Assembly ID	Genome length (bp)	Number of contigs	Number of reads KrakenUniq	Number of unique k-mers KrakenUniq	Duplication rate KrakenUniq	Rank of number of unique k-mers KrakenUniq	Number of reads	Average read depth	Total length covered (bp)	Breadth of coverage	Fraction of contigs with coverage	Average read length (bp)	Average mapping qualiy	Ratio Obs/Exp breadth	Evenness score	Relative entropy read start positions 100 bp window	Relative entropy read start positions 1000 bp window	Average nucleotide identiy	Rank of ANI within genus	Rank of ANI within genus (min 100 reads)	Average edit distance	Mode of edit distance	Average decay edit distance	End position of edit distance decay	5' C>T rate first base	3' G>A rate first base	5' C>T rate average decay	3' G>A rate average decay	Bayesian Dmax metaDMG	Standard deviation Bayesian Dmax metaDMG	Bayesian Z metaDMG	Damage evidence group
DA230	Butakty 1 settlement	loose_settlement	Kazakhstan	CentralAsia	Kazakhstan_Medieval_Karluk	1100	Bone_petrous	[Brevibacterium]_frigoritolerans	environment_background	Bacteria	1386	Bacillus	450367	NA	GCF_004006475.1	5475560	1	75	779	1.41	1	91	0.000997341	5420	0.00099	1	60.022	36.3626	1.00603	0.000989853	0.996623	0.996623	0.976748	5	NA	1.3956	1	-0.0571429	1	0.153846	0.041667	-0.0384615	-0.0104167	0.102545	0.0589086	1.74075	1.5<=Z<2
NEO202	Peschanitsa	loose	Russia	CentralEasternEurope	Russia_Mesolithic	10853	Tooth	[Brevibacterium]_frigoritolerans	environment_background	Bacteria	1386	Bacillus	450367	NA	GCF_004006475.1	5475560	1	259	1655	1.63	2	181	0.00220051	11901	0.002173	1	66.5801	35.6298	1.00142	0.00217348	0.99558	0.99116	0.974442	13	2	1.70166	1	-0.026835	1	0.026316	0.074074	-0.000765	-0.0185185	0.0565383	0.0366105	1.54432	1.5<=Z<2
NEO524	Vovnigi II	burial_cemetery	Ukraine	CentralEasternEurope	Ukraine_Neolithic	6976	Bone_petrous	[Brevibacterium]_frigoritolerans	environment_background	Bacteria	1386	Bacillus	450367	NA	GCF_004006475.1	5475560	1	33	162	1.62	2	40	0.000345901	1894	0.000346	1	47.35	36.825	1.01345	0.000345901	1	0.990605	0.975713	12	NA	1.15	1	-0.06875	1	0.181818	0.666667	-0.0454545	-0.166667	0.128831	0.0847388	1.52033	1.5<=Z<2
RISE479	Erd 4	loose_settlement	Hungary	CentralEasternEurope	Hungary_BronzeAge_Vatya	3550	Bone_other	[Brevibacterium]_frigoritolerans	environment_background	Bacteria	1386	Bacillus	450367	NA	GCF_004006475.1	5475560	1	8109	58037	2.06	1	4440	0.0544308	281793	0.051464	1	67.1385	36.068	0.984071	0.0514638	0.98699	0.925431	0.972737	13	12	1.83041	1	-0.0140062	1	0.251946	0.21775	-0.0446355	-0.0377178	0.203138	0.016787	12.1009	Z>=3
RISE516	Verkhni Askiz	burial_kurgan	Russia	NorthAsia	Siberia_BronzeAge_Okunevo	4069	Bone_other	[Brevibacterium]_frigoritolerans	environment_background	Bacteria	1386	Bacillus	450367	NA	GCF_004006475.1	5475560	1	3484	19338	3.12	1	1181	0.0142586	77112	0.014083	1	66.1135	38.6418	1.00765	0.0140829	0.996515	0.975435	0.980622	4	2	1.28112	0	-0.0310471	7	0.155709	0.18705	-0.0268005	-0.0398997	0.133502	0.0217267	6.1446	Z>=3
NEO695	Maddalena di Muccia	burial	Italy	SouthernEurope	Italy_Neolithic	7294	Tooth	Achromobacter_denitrificans	environment_pathogen	Bacteria	222	Achromobacter	32002	NA	GCF_002205315.1	6929205	1	12656	25056	5.03	1	2126	0.0205794	120968	0.017458	1	67.0771	32.3852	0.876568	0.0174577	0.968601	0.926293	0.969125	1	1	2.07103	2	-0.0105362	1	0.220275	0.175036	-0.0401147	-0.036205	0.171629	0.0185526	9.25095	Z>=3
NEO696	Ripa Bianca	NA	Italy	SouthernEurope	Italy_Medieval	1124	Tooth	Achromobacter_denitrificans	environment_pathogen	Bacteria	222	Achromobacter	32002	NA	GCF_003812265.1	7010850	1	749	8516	1.34	1	290	0.00301675	20822	0.00297	1	72.9345	38.7862	1.00812	0.00296997	0.995784	0.988361	0.98454	1	1	1.12759	0	-0.0566502	9	0.12037	0.034884	-0.0150925	-0.00631725	0.0956194	0.0305844	3.12641	Z>=3
RISE586	Moravska Nova Ves	burial_cemetery	CzechRepublic	CentralEasternEurope	Czech_BronzeAge_Unetice	4000	Tooth	Achromobacter_denitrificans	environment_pathogen	Bacteria	222	Achromobacter	32002	NA	GCF_002205315.1	6929205	1	21939	90637	1.44	1	25432	0.157578	794915	0.11472	1	42.9355	34.1828	0.804777	0.11472	0.933473	0.925027	0.968841	1	1	1.33784	1	-0.0261482	1	0.259577	0.272998	-0.055888	-0.05855	0.227287	0.0117671	19.3155	Z>=3
VK484	Salme	burial_mass	Estonia	NorthernEurope	Estonia_VikingAge	1100	Bone_petrous	Achromobacter_denitrificans	environment_pathogen	Bacteria	222	Achromobacter	32002	NA	GCF_003812265.1	7010850	1	316	3234	1.02	1	331	0.00305227	21306	0.003039	1	64.6647	32.3686	1.01955	0.003039	0.997113	0.986734	0.966875	1	1	2.14199	1	-0.0231621	1	0.067227	0.029126	-0.00430675	-0.002777	0.0676437	0.0240801	2.80911	2<=Z<3
VK497	Salme	burial_mass	Estonia	NorthernEurope	Estonia_VikingAge	1100	Bone_petrous	Achromobacter_denitrificans	environment_pathogen	Bacteria	222	Achromobacter	32002	NA	GCF_002205315.1	6929205	1	286	2805	1.03	1	304	0.00252193	17432	0.002516	1	57.4901	34.2237	1.02162	0.00251573	0.998405	0.986937	0.969789	1	1	1.73684	1	-0.0407895	1	0.060606	0.03125	-0.011987	-0.00243625	0.0519867	0.0226049	2.2998	2<=Z<3
CGG_2_14703	Northern Mae Hong Son, Long Long Rak	burial_cemetery	Thailand	SoutheastAsia	Thailand_IronAge	1644	Tooth	Achromobacter_spanius	environment_background	Bacteria	222	Achromobacter	217203	NA	GCF_002966795.1	6340208	1	51466	164047	2.02	1	29805	0.212483	1000180	0.157752	1	45.2028	34.3695	0.833322	0.157752	0.937591	0.946793	0.970459	1	1	1.33535	1	-0.0245294	1	0.326706	0.301016	-0.067037	-0.0626555	0.273693	0.0165467	16.5406	Z>=3
NEO121	Grotte Mandrin	cave	France	WesternEurope	France_Neolithic	4527	Bone_petrous	Achromobacter_spanius	environment_background	Bacteria	222	Achromobacter	217203	NA	GCF_002966795.1	6340208	1	2050	1870	5.04	2	126	0.000785305	4154	0.000655	1	39.5397	32.2857	0.843747	0.000655184	0.943684	0.933725	0.967081	5	4	1.30159	1	-0.042328	1	0.166667	0.030303	-0.0416668	-0.00757575	0.0751839	0.0429927	1.74876	1.5<=Z<2
NEO138	Hodmezovasarhely Kotac	burial	Hungary	CentralEasternEurope	Hungary_Medieval	1049	Mixed	Achromobacter_spanius	environment_background	Bacteria	222	Achromobacter	217203	NA	GCF_002966795.1	6340208	1	7718	1883	17.8	2	175	0.00126699	6688	0.001055	1	45.9086	30.56	0.842543	0.00105485	0.933253	0.920404	0.96577	6	6	1.57143	2	-0.0242857	1	0.081633	0.046512	-0.0204082	-0.006526	0.0699517	0.0325296	2.1504	2<=Z<3
NEO19	Roensten	loose	Denmark	NorthernEurope	Denmark_Mesolithic	8172	Tooth	Achromobacter_spanius	environment_background	Bacteria	222	Achromobacter	217203	NA	GCF_003994415.1	6687823	1	87693	466054	2.2	1	24174	0.198627	1081541	0.161718	1	54.9546	33.6454	0.904825	0.161718	0.957467	0.949958	0.968457	1	1	1.73343	2	-0.0131221	1	0.194839	0.172325	-0.037693	-0.0323675	0.151899	0.0130712	11.6209	Z>=3
NEO262	Lysa Gora	burial_cemetery	Ukraine	CentralEasternEurope	Ukraine_Neolithic	6513	Bone_petrous	Achromobacter_spanius	environment_background	Bacteria	222	Achromobacter	217203	NA	GCF_002966795.1	6340208	1	1394	3048	1.89	2	151	0.000961798	5426	0.000856	1	40.3907	31.2384	0.900404	0.000855808	0.964991	0.952631	0.965404	5	5	1.39735	1	-0.0317881	1	0.105263	0.1	-0.0263157	-0.025	0.0792914	0.0424153	1.86941	1.5<=Z<2
NEO672	Schela Cladovei	burial	Romania	CentralEasternEurope	Romania_Mesolithic	8814	Tooth	Achromobacter_spanius	environment_background	Bacteria	222	Achromobacter	217203	NA	GCF_002966795.1	6340208	1	5526	2980	7.96	2	316	0.00227674	12327	0.001944	1	45.6804	32.1835	0.864403	0.00194426	0.948655	0.932073	0.965708	4	4	1.56646	1	-0.0221519	1	0.072464	0.071429	-0.0151748	-0.0116845	0.0834673	0.0301249	2.7707	2<=Z<3
NEO733	Dragsholm	burial	Denmark	NorthernEurope	Denmark_Mesolithic	6819	Tooth	Achromobacter_spanius	environment_background	Bacteria	222	Achromobacter	217203	NA	GCF_002966795.1	6340208	1	7090	4229	7.12	2	132	0.000954227	4878	0.000769	1	45.8333	30.5379	0.815306	0.000769375	0.910531	0.90838	0.96562	4	4	1.57576	2	-0.0208333	1	0.085714	0.051282	-0.0146718	-0.0054675	0.0593263	0.0374994	1.58206	1.5<=Z<2
RISE395	Bol'shekaraganskii	burial_kurgan	Russia	CentralEasternEurope	Russia_BronzeAge_Sintashta	3808	Tooth	Achromobacter_spanius	environment_background	Bacteria	222	Achromobacter	217203	NA	GCF_003994415.1	6687823	1	16089	47729	2.08	1	3578	0.0230657	145673	0.021782	1	43.1163	34.085	0.962849	0.0217818	0.984661	0.934933	0.9698	1	1	1.30212	2	-0.0407583	1	0.184971	0.175723	-0.035645	-0.0367325	0.120555	0.0159933	7.53786	Z>=3
RISE483	Erd 4	loose_settlement	Hungary	CentralEasternEurope	Hungary_BronzeAge_Vatya	3550	Bone_other	Achromobacter_spanius	environment_background	Bacteria	222	Achromobacter	217203	NA	GCF_002966795.1	6340208	1	86967	369038	1.77	1	36143	0.295149	1290152	0.203487	1	51.7777	32.6349	0.8051	0.203487	0.92965	0.94385	0.965504	1	1	1.7861	2	-0.0099345	1	0.18045	0.189074	-0.0311265	-0.0318785	0.143173	0.00969112	14.7736	Z>=3
VK168	Oxford	burial_mass	UK	WesternEurope	Britain_VikingAge	1010	Bone_petrous	Achromobacter_spanius	environment_background	Bacteria	222	Achromobacter	217203	NA	GCF_003994415.1	6687823	1	564	4616	1.09	1	244	0.00205897	13562	0.002028	1	56.4344	32.7418	0.993787	0.00202786	0.992765	0.987598	0.965359	1	1	1.95492	2	-0.0218579	1	0.097561	0.046154	-0.0170372	-0.000975	0.071502	0.0290355	2.46258	2<=Z<3
DA123	Kok-Mardan, Kurgan 7, Object 2, Issyk, Tian Shan	burial_cemetery	Kazakhstan	CentralAsia	Kazakhstan_IronAge_Kangju	1682	Tooth	Achromobacter_xylosoxidans	environment_pathogen	Bacteria	222	Achromobacter	85698	NA	GCF_001558755.2	6886958	2	2551	7581	1.94	1	606	0.00447846	27387	0.003977	1	50.896	33.2756	0.917679	0.00397665	0.968697	0.947508	0.969782	1	1	1.53795	2	-0.0330033	1	0.075	0.057471	-0.0127975	-0.010357	0.0590706	0.0167834	3.51958	Z>=3
DA162	North Ossetia-Alania	burial_cemetery	Russia	CentralEasternEurope	Russia_IronAge_Alan	1700	Tooth	Achromobacter_xylosoxidans	environment_pathogen	Bacteria	222	Achromobacter	85698	NA	GCF_001558755.2	6886958	2	1086	3619	1.73	1	300	0.00224453	13876	0.002015	1	51.5267	33.9733	0.926677	0.00201482	0.963792	0.949243	0.972312	1	1	1.42667	1	-0.046	1	0.073171	0.02439	-0.0154192	0.0023295	0.0689125	0.0266579	2.58506	2<=Z<3
DA19	Karaterekh, Burial 1, Maiskij rajon	burial	Kazakhstan	CentralAsia	Kazakhstan_IronAge_Saka	2725	Tooth	Achromobacter_xylosoxidans	environment_pathogen	Bacteria	222	Achromobacter	85698	NA	GCF_001558755.2	6886958	2	458	1099	2.02	1	118	0.000810663	4791	0.000696	0.5	47.3136	31.9576	0.885599	0.000695663	0.932858	0.924867	0.965789	1	1	1.61864	2	-0.0288136	1	0.09375	0.0625	-0.015625	-0.00372025	0.0564017	0.0374237	1.50711	1.5<=Z<2
DA20	Kurgan Sjiderti 17, Burial 1, Sjiderte, Pavlodar	burial_kurgan	Kazakhstan	CentralAsia	Kazakhstan_IronAge_Hun	2300	Tooth	Achromobacter_xylosoxidans	environment_pathogen	Bacteria	222	Achromobacter	85698	NA	GCF_001558755.2	6886958	2	687	2127	1.49	1	135	0.000902576	5781	0.000839	0.5	46.0444	31.3852	0.958885	0.000839413	0.973299	0.967018	0.966055	1	1	1.56296	2	-0.0385185	1	0.090909	0.088235	-0.0167748	-0.00735275	0.0552544	0.0343633	1.60795	1.5<=Z<2
MA2206	Kalehoyuk	burial	Turkey	WesternAsia	Anatolia_BronzeAge_Assyrian	3800	NA	Achromobacter_xylosoxidans	environment_pathogen	Bacteria	222	Achromobacter	85698	NA	GCF_001558755.2	6886958	2	9613	16803	3.69	1	1450	0.0109696	61311	0.008902	0.5	52.1048	32.6317	0.841337	0.00890248	0.945889	0.918185	0.969174	1	1	1.60621	2	-0.0328736	1	0.084158	0.070258	-0.0161615	-0.0102475	0.0704609	0.0134147	5.25249	Z>=3
NEO173	Ksizovo 6	burial	Russia	CentralEasternEurope	Russia_Neolithic	6343	Tooth	Achromobacter_xylosoxidans	environment_pathogen	Bacteria	222	Achromobacter	85698	NA	GCF_001558755.2	6886958	2	2058	2918	3.21	1	340	0.00220373	12280	0.001783	0.5	44.6382	33.5176	0.835148	0.00178308	0.933995	0.921976	0.972261	1	1	1.23824	2	-0.0421569	1	0.115385	0.022472	-0.019587	0.0118237	0.103942	0.0325734	3.19102	Z>=3
NEO174	Ksizovo 6	burial	Russia	CentralEasternEurope	Russia_Neolithic	5307	Tooth	Achromobacter_xylosoxidans	environment_pathogen	Bacteria	222	Achromobacter	85698	NA	GCF_001558755.2	6886958	2	4229	5212	4.1	1	418	0.00317092	18192	0.002641	0.5	52.256	35.6722	0.860129	0.00264151	0.936263	0.931217	0.978986	1	1	1.09809	1	-0.0674641	1	0.075342	0.026316	-0.0141185	0.00204175	0.0670341	0.0210549	3.18378	Z>=3
NEO226	Falkoeping 5	burial_tomb	Sweden	NorthernEurope	Sweden_Neolithic	3761	Tooth	Achromobacter_xylosoxidans	environment_pathogen	Bacteria	222	Achromobacter	85698	NA	GCF_001558755.2	6886958	2	6937	19562	2.48	1	1474	0.0104913	60182	0.008739	0.5	49.0312	34.5902	0.863379	0.00873855	0.946189	0.918927	0.975066	1	1	1.22252	2	-0.0379071	2	0.064732	0.028889	-0.0107217	-0.00557025	0.0565705	0.0116443	4.85821	Z>=3
NEO261	Sillvik	burial	Sweden	NorthernEurope	Sweden_Neolithic	3895	Tooth	Achromobacter_xylosoxidans	environment_pathogen	Bacteria	222	Achromobacter	85698	NA	GCF_001558755.2	6886958	2	4768	11474	2.18	1	712	0.0053491	33505	0.004865	0.5	51.7444	34.9944	0.940277	0.00486499	0.971612	0.950163	0.97492	1	1	1.29775	1	-0.0299625	1	0.066372	0.025907	-0.00961625	-0.0027455	0.0625992	0.0163305	3.83326	Z>=3
NEO305	Vasilevsky	burial_cemetery	Ukraine	CentralEasternEurope	Ukraine_Neolithic	6611	Bone_petrous	Achromobacter_xylosoxidans	environment_pathogen	Bacteria	222	Achromobacter	85698	NA	GCF_001558755.2	6886958	2	1194	2131	2.28	1	161	0.00102542	5540	0.000804	0.5	43.8634	32.2236	0.808855	0.000804419	0.908933	0.901707	0.968564	2	2	1.37888	1	-0.0357143	1	0.121951	0.054054	-0.0304878	-0.007416	0.0620424	0.0337658	1.83743	1.5<=Z<2
NEO492	Vasilevka-I	burial_cemetery	Ukraine	CentralEasternEurope	Ukraine_Mesolithic	10655	Bone_petrous	Achromobacter_xylosoxidans	environment_pathogen	Bacteria	222	Achromobacter	85698	NA	GCF_001558755.2	6886958	2	10876	6563	6.84	1	429	0.0027555	15433	0.002241	0.5	44.2354	33.5991	0.839715	0.0022409	0.942245	0.922576	0.971176	1	1	1.27506	1	-0.034188	1	0.039604	0.115385	-0.00289175	-0.0288463	0.0619529	0.0211263	2.93251	2<=Z<3
NEO494	Vasilevka-I	burial_cemetery	Ukraine	CentralEasternEurope	Ukraine_Mesolithic	10741	Bone_petrous	Achromobacter_xylosoxidans	environment_pathogen	Bacteria	222	Achromobacter	85698	NA	GCF_001558755.2	6886958	2	4906	5387	5.23	1	325	0.00193511	11300	0.001641	1	41.0062	32.4308	0.875217	0.00164078	0.953802	0.947165	0.967885	2	2	1.31692	1	-0.0384615	1	0.145631	0.067416	-0.0336605	-0.0096075	0.128939	0.0330255	3.90423	Z>=3
NEO503	Vovnigi II	burial_cemetery	Ukraine	CentralEasternEurope	Ukraine_Neolithic	6706	Bone_petrous	Achromobacter_xylosoxidans	environment_pathogen	Bacteria	222	Achromobacter	85698	NA	GCF_001558755.2	6886958	2	2179	2848	3.29	1	189	0.00120271	7391	0.001073	0.5	43.8254	32.9735	0.920434	0.00107319	0.966416	0.956964	0.970059	1	1	1.31217	1	-0.042328	1	0.111111	0.019231	-0.0277778	-0.00480775	0.0820246	0.0346402	2.3679	2<=Z<3
NEO507	Vovnigi II	burial_cemetery	Ukraine	CentralEasternEurope	Ukraine_Neolithic	6887	Bone_petrous	Achromobacter_xylosoxidans	environment_pathogen	Bacteria	222	Achromobacter	85698	NA	GCF_001558755.2	6886958	2	2260	3519	2.41	1	233	0.00142371	8122	0.001179	0.5	42.0815	33.2446	0.854466	0.00117933	0.937229	0.925847	0.968893	2	2	1.30901	1	-0.0386266	1	0.095238	0.086957	-0.015335	-0.0217393	0.0903161	0.0322404	2.80133	2<=Z<3
NEO508	Vovnigi II	burial_cemetery	Ukraine	CentralEasternEurope	Ukraine_Neolithic	6304	Bone_petrous	Achromobacter_xylosoxidans	environment_pathogen	Bacteria	222	Achromobacter	85698	NA	GCF_001558755.2	6886958	2	2420	3809	2.47	1	344	0.00203559	11059	0.001606	0.5	40.7529	31.9855	0.81431	0.00160579	0.930153	0.912517	0.966545	3	3	1.36337	1	-0.0273256	1	0.059701	0.103896	-0.00329725	-0.025974	0.0631396	0.02521	2.50455	2<=Z<3
NEO529	Vovnigi I	burial_cemetery	Ukraine	CentralEasternEurope	Ukraine_Neolithic	6744	Bone_petrous	Achromobacter_xylosoxidans	environment_pathogen	Bacteria	222	Achromobacter	85698	NA	GCF_001558755.2	6886958	2	3166	4579	2.63	1	238	0.00145521	8116	0.001178	0.5	42.1092	31.895	0.835269	0.00117846	0.925843	0.910183	0.96807	2	2	1.34454	2	-0.0388655	1	0.074627	0.067797	-0.0093975	-0.00785825	0.0594513	0.0258209	2.30245	2<=Z<3
NEO549	Vasilevka-I	burial_cemetery	Ukraine	CentralEasternEurope	Ukraine_Mesolithic	10565	Bone_petrous	Achromobacter_xylosoxidans	environment_pathogen	Bacteria	222	Achromobacter	85698	NA	GCF_001558755.2	6886958	2	11721	3961	9.09	1	267	0.00161726	8996	0.001306	0.5	41.7154	33.9663	0.83331	0.00130624	0.943477	0.92495	0.970372	1	1	1.23596	1	-0.0367041	1	0.092105	0.063492	-0.0230263	-0.0117748	0.117544	0.0347841	3.37925	Z>=3
NEO721	Camino de las Yeseras	burial_tomb	Spain	SouthernEurope	Iberia_Neolithic	4495	Tooth	Achromobacter_xylosoxidans	environment_pathogen	Bacteria	222	Achromobacter	85698	NA	GCF_001558755.2	6886958	2	3914	6139	2.83	1	152	0.00127937	8323	0.001209	0.5	58.0658	34.5395	0.974986	0.00120852	0.973568	0.965621	0.973487	1	1	1.53947	1	-0.0416667	1	0.06	0.025641	-0.015	-0.001946	0.0549676	0.0322693	1.7034	1.5<=Z<2
NEO735	Borreby	burial_tomb	Denmark	NorthernEurope	Denmark_Neolithic	3995	Tooth	Achromobacter_xylosoxidans	environment_pathogen	Bacteria	222	Achromobacter	85698	NA	GCF_001558755.2	6886958	2	2455	4890	2.66	1	213	0.00184334	11506	0.001671	0.5	59.615	34.7371	0.935543	0.00167069	0.955371	0.952485	0.975114	1	1	1.48357	1	-0.0375587	1	0.067797	0.015152	-0.0169492	0.0041485	0.0515644	0.0278238	1.85325	1.5<=Z<2
NEO738	Kolind	loose	Denmark	NorthernEurope	Denmark_Neolithic	4111	Tooth	Achromobacter_xylosoxidans	environment_pathogen	Bacteria	222	Achromobacter	85698	NA	GCF_001558755.2	6886958	2	2671	7370	1.9	1	164	0.00161479	10339	0.001501	0.5	67.8293	34.25	0.959195	0.00150124	0.977084	0.973143	0.97375	1	1	1.78049	1	-0.0365854	1	0.033898	0.036364	-0.002377	-0.009091	0.0514356	0.0296658	1.73384	1.5<=Z<2
NEO744	Vig Femhoeve	burial_tomb	Denmark	NorthernEurope	Denmark_Neolithic	5363	Tooth	Achromobacter_xylosoxidans	environment_pathogen	Bacteria	222	Achromobacter	85698	NA	GCF_001558755.2	6886958	2	5449	6844	3.51	1	181	0.00161305	9726	0.001412	0.5	61.3757	33.3757	0.903295	0.00141223	0.947989	0.933329	0.972455	1	1	1.69061	2	-0.0248619	1	0.080645	0.037736	-0.0201612	-0.000662	0.0529368	0.0285255	1.85577	1.5<=Z<2
NEO75	Omskaya Stoyanka II	burial	Russia	NorthAsia	Siberia_Neolithic_Sredneirtyshskaya	7058	Tooth	Achromobacter_xylosoxidans	environment_pathogen	Bacteria	222	Achromobacter	85698	NA	GCF_001558755.2	6886958	2	598	1196	1.49	1	337	0.00180733	11265	0.001636	0.5	36.9407	32.9525	0.93418	0.0016357	0.969256	0.950578	0.96819	2	2	1.17507	1	-0.0548961	1	0.104478	0.043478	-0.0186567	-0.00663225	0.0789996	0.0266344	2.96607	2<=Z<3
NEO853	Langoe Skaldynge	loose	Denmark	NorthernEurope	Denmark_Mesolithic	6045	Bone_petrous	Achromobacter_xylosoxidans	environment_pathogen	Bacteria	222	Achromobacter	85698	NA	GCF_001558755.2	6886958	2	1321	4027	1.65	1	204	0.00141557	8828	0.001282	0.5	47.799	31.6912	0.934447	0.00128184	0.967886	0.955107	0.966978	1	1	1.57843	2	-0.027451	1	0.095238	0.082192	-0.00888425	-0.015831	0.0797253	0.0329526	2.4194	2<=Z<3
NEO915	Vengerovo-2	burial_tomb	Russia	NorthAsia	Siberia_Neolithic	5727	Tooth	Achromobacter_xylosoxidans	environment_pathogen	Bacteria	222	Achromobacter	85698	NA	GCF_001558755.2	6886958	2	10975	5547	12.3	1	160	0.00150444	8932	0.001297	0.5	64.7625	34.05	0.889579	0.00129694	0.949081	0.929315	0.974908	1	1	1.625	1	-0.03125	1	0.035088	0.085106	0.0008435	-0.0212765	0.0575643	0.0320069	1.7985	1.5<=Z<2
NEO930	Fannerup F	burial	Denmark	NorthernEurope	Denmark_Mesolithic	6892	Tooth	Achromobacter_xylosoxidans	environment_pathogen	Bacteria	222	Achromobacter	85698	NA	GCF_001558755.2	6886958	2	3403	4163	3.31	1	366	0.00233732	12901	0.001873	0.5	43.9809	31.5628	0.827218	0.00187325	0.93417	0.915176	0.967572	1	1	1.42623	2	-0.0355191	1	0.105769	0.091954	-0.0242683	-0.0179885	0.0916886	0.0273936	3.34709	Z>=3
NEO934	Gammellung	loose_bog	Denmark	NorthernEurope	Denmark_Neolithic	3834	Tooth	Achromobacter_xylosoxidans	environment_pathogen	Bacteria	222	Achromobacter	85698	NA	GCF_001558755.2	6886958	2	3902	4473	4.03	1	281	0.00209686	12552	0.001823	0.5	51.3915	35.427	0.897355	0.00182258	0.946922	0.935058	0.978049	1	1	1.12811	1	-0.0590747	1	0.079545	0.051546	-0.0166395	-0.00963975	0.0644989	0.025798	2.50015	2<=Z<3
RISE558	Augsburg	burial_cemetery	Germany	WesternEurope	Germany_BronzeAge	NA	Tooth	Achromobacter_xylosoxidans	environment_pathogen	Bacteria	222	Achromobacter	85698	NA	GCF_001558755.2	6886958	2	3177	434	27.3	1	112	0.000599684	3770	0.000547	0.5	36.875	34.3214	0.940778	0.000547411	0.969164	0.955058	0.967797	1	1	1.1875	1	-0.0595238	1	0.076923	0.088235	-0.0192308	-0.0220587	0.0876937	0.0515898	1.69983	1.5<=Z<2
RISE561	Kunzing-Bruck	burial_cemetery	Germany	WesternEurope	Germany_BronzeAge	4200	Tooth	Achromobacter_xylosoxidans	environment_pathogen	Bacteria	222	Achromobacter	85698	NA	GCF_001558755.2	6886958	2	398	809	1.35	1	266	0.00136679	7578	0.0011	0.5	35.3872	34.0902	0.830388	0.00110034	0.934055	0.922332	0.967598	1	1	1.14662	1	-0.0648496	1	0.066667	0.103448	-0.00931375	-0.0191053	0.0984642	0.0394707	2.49462	2<=Z<3
RISE570	Vikletice	burial_cemetery	CzechRepublic	CentralEasternEurope	Czech_BronzeAge	NA	Tooth	Achromobacter_xylosoxidans	environment_pathogen	Bacteria	222	Achromobacter	85698	NA	GCF_001558755.2	6886958	2	1158	521	11.7	1	83	0.000516193	3488	0.000506	0.5	42.8313	37.3373	1.01098	0.000506465	0.99244	0.988661	0.980872	1	NA	0.819277	0	-0.120482	4	0.05	0.133333	0.00416675	-0.0333333	0.0897042	0.0583607	1.53707	1.5<=Z<2
RISE572	Cachovice	burial_cemetery	CzechRepublic	CentralEasternEurope	Czech_BronzeAge	NA	Tooth	Achromobacter_xylosoxidans	environment_pathogen	Bacteria	222	Achromobacter	85698	NA	GCF_001558755.2	6886958	2	1298	1980	3.32	1	188	0.0014012	9434	0.00137	0.5	51.3298	35.25	1.00883	0.00136984	0.991019	0.986795	0.97544	1	1	1.26064	2	-0.0452128	1	0.055556	0.095238	-0.0042735	-0.0181278	0.0672535	0.032076	2.09669	2<=Z<3
RISE574	Velke Prilepy	burial_cemetery	CzechRepublic	CentralEasternEurope	Czech_BronzeAge	NA	Tooth	Achromobacter_xylosoxidans	environment_pathogen	Bacteria	222	Achromobacter	85698	NA	GCF_001558755.2	6886958	2	329	473	1.67	1	239	0.00118964	7217	0.001048	0.5	34.2803	34.4561	0.908858	0.00104792	0.962197	0.94631	0.969974	1	1	1.02929	1	0.0146444	1	0.2	0.230769	-0.0386362	-0.049359	0.0742348	0.0306456	2.42237	2<=Z<3
RISE575	Velke Prilepy	burial_cemetery	CzechRepublic	CentralEasternEurope	Czech_BronzeAge	NA	Tooth	Achromobacter_xylosoxidans	environment_pathogen	Bacteria	222	Achromobacter	85698	NA	GCF_001558755.2	6886958	2	1932	5448	1.94	1	670	0.00446424	24805	0.003602	0.5	45.8896	33.906	0.833792	0.00360174	0.932384	0.908875	0.970598	1	1	1.34925	2	-0.0339019	1	0.04698	0.038217	-0.0103245	-0.00260975	0.0554098	0.0167659	3.30491	Z>=3
RISE685	Uybat V	burial_kurgan	Russia	NorthAsia	Siberia_BronzeAge_Okunevo	4300	Tooth	Achromobacter_xylosoxidans	environment_pathogen	Bacteria	222	Achromobacter	85698	NA	GCF_001558755.2	6886958	2	2842	5255	2.66	1	800	0.00515845	31114	0.004518	0.5	44.4087	31.9988	0.905397	0.00451781	0.96413	0.938583	0.96521	1	1	1.545	2	-0.0279167	1	0.074419	0.103093	-0.0035585	-0.0172367	0.075048	0.0175238	4.28264	Z>=3
RISE719	Syda 5, Tumen	burial_tomb	Russia	NorthAsia	Siberia_BronzeAge_Okunevo	4300	Tooth	Achromobacter_xylosoxidans	environment_pathogen	Bacteria	222	Achromobacter	85698	NA	GCF_001558755.2	6886958	2	838	4717	1.31	1	273	0.00240309	16103	0.002338	0.5	60.6264	36.1062	1.00436	0.00233819	0.986643	0.982117	0.977464	1	1	1.3663	1	-0.0470085	1	0.069767	0.027397	-0.0174417	-0.00684925	0.0503513	0.0236794	2.12637	2<=Z<3
VK116	Trondheim_SK372	burial_cemetery	Norway	NorthernEurope	Norway_Medieval	700	Tooth	Achromobacter_xylosoxidans	environment_pathogen	Bacteria	222	Achromobacter	85698	NA	GCF_001558755.2	6886958	2	410	1363	1.57	1	125	0.000932487	5635	0.000818	0.5	51.376	32.52	0.904909	0.000818213	0.94028	0.935686	0.9673	1	1	1.68	2	-0.0384	1	0.15	0.0625	-0.007197	-0.00994325	0.0940958	0.0449377	2.09391	2<=Z<3
VK144	Oxford	burial_mass	UK	WesternEurope	Britain_VikingAge	1010	Tooth	Achromobacter_xylosoxidans	environment_pathogen	Bacteria	222	Achromobacter	85698	NA	GCF_001558755.2	6886958	2	11442	22692	6.62	1	2025	0.0190424	125789	0.018265	0.5	64.7714	33.0237	0.998434	0.0182648	0.990625	0.951052	0.968283	1	1	2.05432	2	-0.0171493	1	0.071221	0.059871	-0.0116985	-0.00889975	0.0515844	0.0104384	4.94179	Z>=3
VK174	Oxford	burial_mass	UK	WesternEurope	Britain_VikingAge	1010	Mixed	Achromobacter_xylosoxidans	environment_pathogen	Bacteria	222	Achromobacter	85698	NA	GCF_001558755.2	6886958	2	1420	2724	2.43	1	217	0.00148803	9277	0.001347	0.5	47.2304	31.6452	0.934052	0.00134704	0.968969	0.957833	0.965362	1	1	1.63594	2	-0.0218894	1	0.107692	0.086207	-0.022537	-0.0215518	0.0880555	0.0335594	2.62387	2<=Z<3
VK191	Greenland late-1000	burial_cemetery	Greenland	NorthernEurope	Greenland_Medieval	572	Tooth	Achromobacter_xylosoxidans	environment_pathogen	Bacteria	222	Achromobacter	85698	NA	GCF_001558755.2	6886958	2	457	1940	1.55	1	120	0.00102527	6485	0.000942	0.5	58.8667	34.0667	0.947822	0.000941635	0.964396	0.958659	0.973528	1	1	1.55833	2	-0.04	2	0.093023	0.04878	-0.0163112	-0.00505225	0.0582647	0.0347606	1.67617	1.5<=Z<2
[truncated: 5,428 more rows]

## Sheet: S3 - BLAST results
Table S3. BLASTn results for ancient microbial species hits with n < 100 mapped reads
	Microbe							BLAST
[truncated: 713 more rows]

## Sheet: S4 - Microbial groups
Table S4. Metadata for identified ancient microbial species
Microbial class	Genus name	Species name	Group Bartlett et al 2022	Microbial origin group	Disease	Reservoir	Transmission type	Vector
[truncated: 492 more rows]

## Sheet: S5 - Infection group contigs
Table S5. Ancient microbial species hit summaries in "infection" group, by individual contig
[truncated: 732 more rows]

[truncated: 1 more sheets: S6 - Spatiotemporal models]
